# Supplementary material for: Viral Organization of Human Proteins
Source: PLoS One. 2010 Aug 25;5(8):e11796. doi: 10.1371/journal.pone.0011796 (PMC2932736; doi:10.1371/journal.pone.0011796)
Supplement: Table S1 — List of 851 pathways that are enriched in the human host cell (P<0.05). (0.49 MB XLS) [file pone.0011796.s001.xls]

## Sheet: human_gse_pw_fisher.txt
SMTable 1: List of 851 pathways that are enriched in the human host cell (P < 0.05).
pathway	genes	expressed genes	P
assembly of the rad51-ssdna nucleoprotein complex	RPA3 RPA1 RAD52 RAD51 RPA2	RPA3 RPA1 RAD52 RAD51 RPA2	2.84588e-19
rho-selective guanine exchange factor akap13 mediates stress fiber formation	EDG7 EDG4 EDG2 PRKAG1 PRKAR2A PRKACG PRKAR2B GNA12 AKAP13 PRKACB RHOA	EDG4 EDG2 PRKAG1 PRKAR2A PRKAR2B AKAP13 PRKACB	2.21933e-23
dissolution of fibrin clot	PLAUR PLAU PLAT PLG SERPINF2 HRG SERPINB2 SERPINE1	PLAU PLAT PLG SERPINF2 HRG SERPINB2 SERPINE1	5.38019e-25
mal cascade	LY96 TLR4 TIRAP	LY96	0.000224938
copi mediated transport	COPZ1 COPB COPA COPG COPE ARF1 ARCN1 ARFGAP1 COPB2 GBF1	COPA COPE ARCN1 COPB2 GBF1	7.17161e-17
dna damage reversal	MGMT	MGMT	7.49794e-05
visual signal transduction: rods	RPE65 GNAT1 CNGB1 RDH5 SAG GRK1 LRAT RGS9 GUCY2D RHO GUCY2F GNB5 GNB1 SLC24A1 CNGA1 PDE6B PDE6A PDE6G GNGT1 RDH12 GUCA1A GUCA1C GUCA1B	RPE65 RGS9 GNB5 GNB1 SLC24A1 CNGA1 PDE6B PDE6A	1.97898e-23
thrombin-mediated activation of pars	F2R F2 F2RL2	F2R F2	3.3734e-08
formation of the active cofactor, udp-glucuronate	UGDH SLC35D1 UGP2	UGDH SLC35D1 UGP2	2.52973e-12
integration of provirus	BANF1 PSIP1 PPIA	BANF1 PSIP1	3.3734e-08
mrna splicing - major pathway	NCBP1 NCBP2 ASCC3L1 SF4 PRPF8 NUDT21 PRPF4 PRPF6 PCF11 PTBP1 MAGOH DHX9 SF3A3 SNRPD3 HNRPH1 THOC4 WDR57 HNRPD HNRPF GTF2F1 SNRPD2 HNRPC GTF2F2 HNRPM HNRPL HNRPK SMC1L1 HNRPU FLJ12529 HNRPR YBX1 CD2BP2 FUS DHX38 CCAR1 U2AF1 U2AF2 EFTUD2 PCBP2 SF3A1 SF3A2 PCBP1 NHP2L1 RNPS1 SNRP70 POLR2E POLR2D POLR2G POLR2F POLR2A POLR2C POLR2B POLR2L POLR2I POLR2H POLR2K POLR2J SNRPB2 DNAJC8 SF3B14 PHF5A SNRPD1 H…	NCBP1 NCBP2 ASCC3L1 SF4 PRPF8 NUDT21 PRPF4 PRPF6 PCF11 MAGOH DHX9 SF3A3 SNRPD3 HNRPH1 THOC4 HNRPF GTF2F1 SNRPD2 HNRPC GTF2F2 HNRPM HNRPK HNRPU HNRPR FUS DHX38 U2AF1 U2AF2 EFTUD2 PCBP2 SF3A1 PCBP1 NHP2L1 RNPS1 POLR2E POLR2D POLR2G POLR2F POLR2C POLR2B POLR2L POLR2I POLR2H SNRPB2 DNAJC8 HNRPUL1 SNRPA1 PAPOLA HNRPA1 HNRPA0 HNRPA3 CDC40 RBM5 SF3B4 SF3B1 SF3B3 SF3B2 TXNL4A CSTF2 CPSF1 NFX1 SFRS7 SFRS4…	3.05898e-181
removal of the flap intermediate from the c-strand	PCNA RPA1 RPA3 RPA2 POLD1 POLD2 POLD3 POLD4 FEN1 DNA2L	PCNA RPA1 RPA3 RPA2 POLD1 POLD2 POLD3 FEN1 DNA2L	2.72529e-31
cleavage of growing transcript in the termination region	U2AF2 NCBP1 NCBP2 DHX38 SLBP LSM10 NUDT21 LSM11 CPSF3 CPSF2 CPSF1 NFX1 RBM8A SFRS9 UPF3B SFRS7 SFRS6 SFRS5 SFRS4 SFRS3 SFRS2 SFRS1 SNRPG PCF11 ZNF473 SNRPE MAGOH PABPN1 HEAB RNPS1 U2AF1 SNRPB SNRPF PAPOLA THOC4 SNRPD3 SRRM1 CSTF1 CSTF3 CSTF2 FLJ12529 SFRS11 CDC40	U2AF2 NCBP1 NCBP2 DHX38 SLBP NUDT21 CPSF1 NFX1 SFRS7 SFRS4 SFRS3 SFRS1 SNRPG PCF11 ZNF473 SNRPE MAGOH PABPN1 RNPS1 U2AF1 SNRPB SNRPF PAPOLA THOC4 SNRPD3 CSTF1 CSTF3 CSTF2 SFRS11 CDC40	1.7754e-81
rna polymerase ii transcription initiation and promoter clearance	ERCC2 ERCC3 TAF13 TAF12 TAF11 TAF10 GTF2A1 GTF2A2 GTF2E1 GTF2E2 GTF2B TAF4B GTF2H3 GTF2H2 GTF2H1 GTF2H4 POLR2E POLR2D POLR2G POLR2F POLR2A POLR2C POLR2B POLR2L MNAT1 POLR2I POLR2H POLR2K POLR2J TAF7 TAF6 TAF5 TAF4 GTF2F1 TAF1 GTF2F2 TBP TAF9 CDK7 CCNH	ERCC3 TAF12 TAF11 GTF2A2 GTF2E1 GTF2E2 GTF2B TAF4B GTF2H3 GTF2H2 GTF2H1 GTF2H4 POLR2E POLR2D POLR2G POLR2F POLR2C POLR2B POLR2L POLR2I POLR2H TAF7 TAF6 GTF2F1 TAF1 GTF2F2 TAF9 CDK7 CCNH	4.97775e-80
association of licensing factors with the pre-replicative complex	ORC4L ORC5L ORC1L RPS27A CDT1 ORC2L ORC3L GMNN	ORC4L RPS27A CDT1 ORC2L ORC3L	1.59369e-17
cyclin e destruction pathway	E2F1 CCNE1 CDC34 SKP1A RB1 CDK2 CUL1 TFDP1 FBXW7	CCNE1 CDC34 RB1 CDK2 CUL1 TFDP1	1.07585e-20
regulation of eif2	EIF2B5 PPYR1 EIF2AK1 EIF2AK3 EIF2AK2 EIF2AK4 EIF5 GSK3B EIF2S1 EIF2S3 EIF2S2	EIF2B5 EIF2AK1 EIF2AK3 EIF5 GSK3B EIF2S1 EIF2S3 EIF2S2	6.65965e-27
aurora a signaling	BIRC5 NFKBIA CPEB1 AKT1 GSK3B JUB TPX2 DLG7 AURKAIP1 ARHGEF7 AURKA AURKB BRCA1 CDC25B TDRD7 CENPA NDEL1 MDM2 RASA1 TP53 TACC1 TACC3 OAZ1 RAN PRKACA GIT1 GADD45A PPP2R5D PAK1 CKAP5	BIRC5 AKT1 GSK3B JUB DLG7 ARHGEF7 AURKA AURKB BRCA1 CDC25B CENPA NDEL1 MDM2 RASA1 TP53 TACC1 TACC3 RAN PRKACA GADD45A PPP2R5D PAK1 CKAP5	7.13075e-67
vpr-mediated nuclear import of pics	NUP88 AAAS SEH1L NUP85 NUP62 NUP133 NUP107 NUP43 NUP188 NUP214 NUP210 RANBP2 POM121 NUP155 NUP98 NUP160 NUP93 RAE1 NUPL2 NUPL1 NUP50 PSIP1 NUP54 NUP35 NUP37 NUP153 BANF1 KPNA1 NUP205 TPR	NUP88 NUP85 NUP62 NUP43 NUP188 NUP214 NUP210 RANBP2 NUP155 NUP98 NUP93 RAE1 NUPL2 NUPL1 NUP50 PSIP1 NUP35 NUP153 BANF1 NUP205 TPR	1.75597e-60
phosphorylation of the apc/c	CCNB1 UBE2E1 CDC27 CDC26 UBE2C CDC23 ANAPC10 UBE2D1 PLK1 ANAPC1 CDC16 CDC2 ANAPC2 ANAPC5 ANAPC4 ANAPC7 ANAPC11	CCNB1 UBE2E1 CDC27 CDC26 UBE2C CDC23 ANAPC10 UBE2D1 PLK1 CDC16 CDC2 ANAPC7	9.40458e-38
granzyme a mediated apoptosis pathway	SET CASP3 GZMB HMGB2 DFFA DFFB APEX1 PRF1 ANP32A GZMA CREBBP NME1	CASP3 GZMB HMGB2 DFFA APEX1 ANP32A GZMA CREBBP NME1	5.99563e-30
t cell receptor signaling pathway	NCF2 MAP3K1 RALBP1 NFATC1 FYN HRAS NFKBIA CD4 CHN1 CD247 ARFGAP3 ARFGAP1 ARHGAP4 CENTD1 CENTD2 RAF1 ARHGAP1 HLA-DRA MAP2K4 PIK3CA FOS JUN PRKCB1 MAPK3 GRB2 ZAP70 ARHGAP6 NFKB1 RELA DDEF2 SHC1 DDEF1 PRKCA HLA-DRB1 CAMK2B PIK3R1 PTPN7 MAPK8 ARHGAP5 TRA@ SOS1 VAV1 MAP2K1 PLCG1 LCK ELK1 PTPRC RAC1 LAT PPP3CA PPP3CB PPP3CC CD3D CD3E CD3G	NCF2 MAP3K1 NFATC1 HRAS CHN1 CD247 ARHGAP4 CENTD2 ARHGAP1 HLA-DRA MAP2K4 PIK3CA FOS JUN PRKCB1 MAPK3 ZAP70 NFKB1 RELA DDEF2 SHC1 DDEF1 PRKCA HLA-DRB1 CAMK2B PIK3R1 MAPK8 ARHGAP5 TRA@ VAV1 PLCG1 LCK ELK1 LAT PPP3CA PPP3CB PPP3CC CD3D CD3E CD3G	1.02395e-104
activation of bim and translocation to mitochondria	BCL2L11 MAPK8 DYNLL1	BCL2L11 MAPK8	3.3734e-08
rna polymerase iii chain elongation	POLR3F POLR2E POLR3D POLR3E POLR3B POLR2K POLR2F POLR3A POLR2L POLR2H POLR3H LZTS1	POLR3F POLR2E POLR3D POLR3E POLR2F POLR2L POLR2H	5.32639e-23
presynaptic phase of homologous dna pairing and strand exchange	BRCA2 RPA1 RPA3 RPA2 RAD52 RAD51	RPA1 RPA3 RPA2 RAD52 RAD51	1.70753e-18
g-secretase mediated erbb4 signaling pathway	ERBB4 PRKCA PSEN1 PRKCB1 ADAM17 NRG3 NRG2 NRG4	ERBB4 PRKCA PRKCB1 ADAM17	5.31217e-14
cell cycle, mitotic	ORC3L ORC4L ORC5L ORC2L ORC1L CDT1 ORC6L MCM7 MCM6 MCM5 MCM4 MCM3 MCM2 CDC6 MCM8	ORC3L ORC4L ORC2L CDT1 ORC6L MCM7 MCM3 MCM2 CDC6	1.36401e-28
ifn alpha signaling pathway	STAT2 STAT1 IFNA1 IFNB1 IFNAR2 IFNAR1 ST13 JAK1 TYK2	IFNB1 IFNAR2 IFNAR1 ST13 JAK1 TYK2	1.07585e-20
formation of the ternary complex, and subsequently, the 43s complex	RPS13 RPS12 RPS11 RPS10 EIF3S8 EIF3S9 RPS15 RPS14 EIF3S4 EIF3S5 EIF3S6 EIF3S7 EIF3S1 EIF3S2 EIF3S3 RPS7 RPS6 RPS5 RPS25 RPS27A RPS2 RPS17 EIF2S1 EIF2S3 RPS8 RPS4Y1 EIF1AX FAU RPS9 EIF2S2 RPS19 RPS26 RPS27 RPS24 RPS18 RPS23 RPS20 RPS21 RPS28 RPS29 EIF3S12 RPS15A EIF3S10 RPS16 RPSA RPS4X RPS3A RPS3	RPS12 RPS10 EIF3S8 EIF3S9 RPS15 RPS14 EIF3S4 EIF3S5 EIF3S6 EIF3S7 EIF3S2 EIF3S3 RPS7 RPS27A EIF2S1 EIF2S3 RPS4Y1 FAU EIF2S2 RPS26 RPS27 RPS24 RPS23 RPS20 RPS21 RPS28 RPS29 RPS15A RPS16 RPSA RPS4X RPS3A RPS3	7.3739e-88
s6k1 signalling	EEF2K RPS6 EIF4G1 RPS6KB1 EIF4B	EIF4G1 RPS6KB1	1.12447e-07
autointegration results in viral dna circles	BANF1 PSIP1	BANF1 PSIP1	1.12447e-08
gata3 participate in activating the th2 cytokine genes expression	NFATC1 IL13 ADCY1 GNAS JUNB PRKACG MAPK14 IL4 IL5 MAP2K6 PRKAR1B MAF PRKAR2B IL1A MAP2K3 PRKACB GATA3 PRKAR2A PRKAR1A	NFATC1 IL13 GNAS IL4 PRKAR1B MAF PRKAR2B IL1A MAP2K3 PRKACB GATA3 PRKAR2A PRKAR1A	4.02297e-40
1,3-bisphosphoglycerate and adp react to form 3-phosphoglycerate and atp	PGK1	PGK1	7.49794e-05
hiv-1 nef: negative effector of fas and tnf-alpha	BAG4 NFKBIA BIRC3 CYCS RIPK1 CD247 MAP2K7 CRADD CAD DAXX FAS BID TRADD MAP3K5 CFLAR FADD NFKB1 RELA APAF1 TRAF1 TRAF2 DFFA CHUK TNF FASLG MAPK8 CASP6 CASP7 CASP2 CASP3 TNFRSF1A CASP8 CASP9 MAP3K14 BCL2	BAG4 BIRC3 CYCS RIPK1 CD247 CRADD DAXX FAS BID MAP3K5 CFLAR FADD NFKB1 RELA APAF1 TRAF1 DFFA CHUK TNF FASLG MAPK8 CASP6 CASP7 CASP3 CASP8 CASP9 MAP3K14 BCL2	6.64494e-80
phosphorylation of proteins involved in the g2/m transition by cyclin a:cdc2 complexes	CDC2 CCNA2 CCNA1	CDC2 CCNA2 CCNA1	2.52973e-12
transport of the slbp dependant mature mrna	SLBP NCBP1 NCBP2 EIF4E THOC4 NXF1	SLBP NCBP1 NCBP2 EIF4E THOC4 NXF1	1.28077e-22
rna polymerase i transcription	TAF1C TAF1B POLR2H ERCC3 GTF2H3 GTF2H2 ERCC2 UBTF TAF1A GTF2H4 POLR1A POLR1B POLR1C POLR1D CDK7 MNAT1 CCNH GTF2H1 POLR2K	TAF1C POLR2H ERCC3 GTF2H3 GTF2H2 UBTF TAF1A GTF2H4 POLR1B POLR1D CDK7 CCNH GTF2H1	4.02297e-40
mitotic telophase /cytokinesis	PLK1 NUDC KIF23 KIF20A	PLK1 KIF23 KIF20A	1.01189e-11
d4gdi signaling pathway	CASP3 CASP1 JUN ARHGDIB ARHGAP5 RHOA	CASP3 CASP1 JUN ARHGDIB ARHGAP5	1.70753e-18
activation and oligomerization of bak protein	BID BAK1	BID BAK1	1.12447e-08
rna polymerase ii transcription elongation	NCBP1 GTF2H4 TCEB3 TCEB2 ERCC2 ERCC3 TH1L CCNT1 CCNT2 NCBP2 RDBP SUPT5H SSRP1 GTF2H3 TCEB1 COBRA1 ELL SUPT16H GTF2H2 GTF2H1 TCEA1 POLR2E POLR2D POLR2G POLR2F POLR2A POLR2C POLR2B POLR2L MNAT1 CTDP1 POLR2I POLR2H POLR2K POLR2J GTF2F1 GTF2F2 WHSC2 SUPT4H1 CDK7 CDK9 CCNH	NCBP1 GTF2H4 TCEB2 ERCC3 CCNT1 CCNT2 NCBP2 RDBP SUPT5H SSRP1 GTF2H3 TCEB1 COBRA1 ELL GTF2H2 GTF2H1 TCEA1 POLR2E POLR2D POLR2G POLR2F POLR2C POLR2B POLR2L CTDP1 POLR2I POLR2H GTF2F1 GTF2F2 CDK7 CDK9 CCNH	4.00146e-88
role of ran in mitotic spindle regulation	RCC1 TPX2 KPNA2 NUMA1 RAN KPNB1 RANGAP1 KIF15 AURKA RANBP1 RANBP2	KPNA2 RAN KPNB1 AURKA RANBP1 RANBP2	5.91717e-20
fructose 6-phosphate and atp react to form fructose 2,6-bisphosphate and adp	PFKFB1 PFKFB3 PFKFB2 PFKFB4	PFKFB1 PFKFB3 PFKFB4	1.01189e-11
xanthine formation	NP GDA XDH NT5C2 ADA	NP XDH NT5C2 ADA	3.79441e-15
fgfr1c and klotho ligand binding and activation	FGF23 FGFR1	FGFR1	0.000149959
effects of botulinum toxin	STX1A SNAP25 VAMP2 RAB3GAP2 STXBP1 UNC13B CHRNA1 RIMS1	STX1A SNAP25 STXBP1 UNC13B CHRNA1 RIMS1	3.58616e-21
lpa receptor mediated events	EDG7 EDG4 PTK2 EDG2 HRAS NFKBIA EGFR ADCY9 AKT1 PTK2B CRK PLD2 HBEGF SLC9A3R2 PIK3CB RAC1 JUN ARHGEF1 TIAM1 PXN PIK3R1 GNG2 RELA SRC PLCB3 FOS PRKCE GNB1 PRKCD ADRA1B NFKB1 GPR23 RHOA GAB1 BCAR1 LYN ADCY1 ADCY4 ADCY5 ADCY6 ADCY7 CASP3 ADCY2 ADCY3 ADCY8 PLCG1 GSK3B IL6 GNA12 GNA13 MAPT MMP9 TRIP6 MMP2 PRKD1 IL8	EDG4 PTK2 EDG2 HRAS EGFR ADCY9 AKT1 CRK PLD2 HBEGF SLC9A3R2 PIK3CB JUN ARHGEF1 TIAM1 PIK3R1 RELA SRC FOS PRKCE GNB1 PRKCD ADRA1B NFKB1 GAB1 LYN ADCY4 ADCY7 CASP3 ADCY2 ADCY3 ADCY8 PLCG1 GSK3B IL6 GNA13 MAPT MMP9 TRIP6 MMP2 PRKD1 IL8	4.86501e-110
mechanism of acetaminophen activity and toxicity	NR1I3 CYP1A2 PTGS1 CYP2E1	NR1I3 PTGS1	6.74679e-08
smac-mediated dissociation of iap:caspase complexes	CASP7 BIRC4 CASP3 DIABLO CASP9	CASP7 CASP3 CASP9	2.52973e-11
transformation of lanosterol to cholesterol	LBR TM7SF2 NSDHL DHCR7 EBP SC5DL CYP51A1 SC4MOL DHCR24 HSD17B7	LBR TM7SF2 NSDHL DHCR7 SC5DL CYP51A1 SC4MOL DHCR24	1.81627e-27
corticosteroids and cardioprotection	CCL4 AKT1 AGT CAV1 PIK3CA PIK3R1 EDN1 NFKB1 RELA NPPA ANXA1 NR3C1 NOS3 GNB1 CAMK2B CORIN PDPK1 CXCL12 CCL11 F2 BDKRB2 GNAS KNG1 ADRB2 GNGT1 HSP90AA1	AKT1 CAV1 PIK3CA PIK3R1 EDN1 NFKB1 RELA NPPA ANXA1 NR3C1 NOS3 GNB1 CAMK2B PDPK1 CXCL12 CCL11 F2 GNAS KNG1 ADRB2	1.7919e-59
syndecan-1-mediated signaling events	HPSE PPIB LAMA5 CCL5 SDC1 CASK SDCBP MET MAPK1 PRKACA MMP9 HGF MMP7 BSG MAPK3 MMP1	PPIB SDCBP MAPK1 PRKACA MMP9 MMP7 BSG MAPK3 MMP1	3.11773e-28
reversible phosphorylation of cytosolic nucleoside diphosphates by nucleoside diphosphate kinase a hexamer	NME1 NME2	NME1	0.000149959
antigen processing and presentation	CD74 TAP1 HLA-DRA TAP2 HLA-A HLA-DRB1 B2M KLK3 PSMB9 PSMB8 PSMB6 PSMB5	TAP1 HLA-DRA TAP2 HLA-DRB1 B2M KLK3 PSMB9 PSMB6	1.99789e-26
reversible phosphorylation of mitochondrial nucleoside diphosphates by nucleoside diphosphate kinase d, mitochondrial hexamer	NME4	NME4	7.49794e-05
oxidative decarboxylation of alpha-keto-beta-methylvalerate to alpha-methylbutyryl-coa by branched-chain alpha-ketoacid dehydrogenase	DLD BCKDHB DBT BCKDHA	DLD BCKDHB DBT BCKDHA	7.58882e-16
control of skeletal myogenesis by hdac and calcium/calmodulin-dependent kinase (camk)	NFATC1 HDAC5 PCAF MAPK14 AKT1 MYOD1 CABIN1 CAMK1 PIK3CA YWHAH MAPK7 PIK3R1 CAMK2B EP300 AVP MEF2C MEF2B MEF2A MEF2D GRIP1 PDPK1 CREBBP	NFATC1 HDAC5 PCAF AKT1 CAMK1 PIK3CA YWHAH MAPK7 PIK3R1 CAMK2B MEF2C MEF2A MEF2D PDPK1 CREBBP	2.99147e-45
chk1/chk2(cds1) mediated inactivation of cyclin b:cdk1 complex	CDC25C CCNB1 WEE1 CDC2 CHEK1	CDC25C CCNB1 WEE1 CDC2 CHEK1	2.84588e-19
extrinsic pathway	F9 F10 F3 TFPI F7	F10 F3 TFPI	2.52973e-11
viral dsrna:tlr3:trif complex activates tbk1	IRF3 TLR3 RIPK1 TBK1 TICAM1	TLR3 RIPK1 TICAM1	2.52973e-11
canonical nf-kappab pathway	FBXW11 ATM BIRC2 IKBKB RIPK2 IKBKG XPO1 RAN NFKB1 RELA MALT1 NFKBIA RAB6IP2 TRAF6 PRKCA CHUK CARD15 UBE2D3 TNF BCL10 TNFRSF1A TNFAIP3 CYLD	BIRC2 IKBKB RIPK2 IKBKG XPO1 RAN NFKB1 RELA TRAF6 PRKCA CHUK UBE2D3 TNF TNFAIP3 CYLD	8.60047e-45
role of ﬂ-arrestins in the activation and targeting of map kinases	CCL4 MAP2K2 MAP2K1 CCR3 DNM1 CCR5 ARRB1 AGT RAF1 ADRBK1 PTGER1 MAPK3 MAPK1 HTR2C CXCR4 EDN1 FPR1 GNB1 CHRM1 P2RY2 CXCL12 CCL11 F2 ADRA1B GNAS ADRB2 GNGT1 AGTR2	MAP2K2 CCR3 DNM1 ARRB1 ADRBK1 MAPK3 MAPK1 EDN1 FPR1 GNB1 CXCL12 CCL11 F2 ADRA1B GNAS ADRB2 AGTR2	5.77334e-49
processing of capped intron-containing pre-mrna	HNRPA3 NCBP2 HNRPH2 HNRPH1 NCBP1 HNRPA2B1 PCBP2 PCBP1 PTBP1 POLR2E POLR2D POLR2G POLR2F POLR2A HNRPA0 POLR2C POLR2B POLR2L POLR2I POLR2H POLR2K POLR2J HNRPD HNRPF GTF2F1 HNRPC GTF2F2 HNRPM HNRPL METTL3 HNRPK RBMX HNRPU HNRPR HNRPA1	HNRPA3 NCBP2 HNRPH1 NCBP1 HNRPA2B1 PCBP2 PCBP1 POLR2E POLR2D POLR2G POLR2F HNRPA0 POLR2C POLR2B POLR2L POLR2I POLR2H HNRPF GTF2F1 HNRPC GTF2F2 HNRPM METTL3 HNRPK RBMX HNRPU HNRPR HNRPA1	6.64494e-80
cystic fibrosis transmembrane conductance regulator (cftr) and beta 2 adrenergic receptor (b2ar) pathway	CCL11 F2 CXCL12 GNGT1 CCL4 GNAS SLC9A3R1 GNB1 ADRB2 PRKAR2A VIL2 PRKACG PRKAR2B PRKAR1A PRKAR1B PRKACB EDN1 AGT CFTR ADCY1	CCL11 F2 CXCL12 GNAS SLC9A3R1 GNB1 ADRB2 PRKAR2A VIL2 PRKAR2B PRKAR1A PRKAR1B PRKACB EDN1 CFTR	2.71952e-46
syndecan-3-mediated signaling events	SRC APH1A CTTN PTN EGFR PSEN1 SDC3 FYN APH1B AGRP NCSTN CASK IL8 POMC PSENEN CSPG3 MC4R	SRC CTTN PTN EGFR AGRP NCSTN IL8 PSENEN	9.81188e-25
mitochondrial fatty acid beta-oxidation of saturated fatty acids	ACADS HADHSC HADHB HADHA ECHS1 ACADL ACADM	HADHB HADHA ECHS1 ACADL ACADM	5.97634e-18
map kinase inactivation of smrt corepressor	RARA SHC1 SOS1 RAC1 THRB HRAS MAP3K1 EGFR RXRA EGF MAPK14 MAP2K1 GRB2 MAP2K4 THRA NCOR2 ZBTB16	SHC1 THRB HRAS MAP3K1 EGFR RXRA EGF MAP2K4 NCOR2 ZBTB16	3.97669e-31
p53-dependent g1 dna damage response	CDK2	CDK2	7.49794e-05
g alpha 12 cascade	ARHGEF1 GNA12 RAC1	ARHGEF1	0.000224938
branched-chain amino acid catabolism	BCAT2 BCAT1	BCAT2 BCAT1	1.12447e-08
ribosomal scanning and start codon recognition	RPS13 RPS12 RPS11 RPS10 RPS17 RPS16 RPS15 RPS14 EIF3S4 EIF3S5 RPS19 RPS18 EIF3S1 RPS15A EIF3S3 RPS7 RPS6 RPS5 RPS25 RPS3 RPS2 EIF3S8 EIF2S1 EIF2S3 EIF2S2 EIF3S7 RPS4Y1 EIF1AX FAU RPS9 RPS8 EIF3S6 RPS26 RPS27 RPS24 RPS27A RPS23 RPS20 RPS21 RPS28 RPS29 WBSCR1 EIF3S2 EIF3S10 EIF4E EIF4B RPSA EIF4G1 EIF3S9 RPS4X RPS3A EIF5 EIF3S12 EIF4A1 EIF4A2	RPS12 RPS10 RPS16 RPS15 RPS14 EIF3S4 EIF3S5 RPS15A EIF3S3 RPS7 RPS3 EIF3S8 EIF2S1 EIF2S3 EIF2S2 EIF3S7 RPS4Y1 FAU EIF3S6 RPS26 RPS27 RPS24 RPS27A RPS23 RPS20 RPS21 RPS28 RPS29 EIF3S2 EIF4E RPSA EIF4G1 EIF3S9 RPS4X RPS3A EIF5 EIF4A1	4.91921e-96
inosine formation	NT5C2 ADA	NT5C2 ADA	1.12447e-08
repression of pain sensation by the transcriptional regulator dream	RPS6KA3 FOS JUN CREB1 PRKAR2A MAPK3 PRKACG PRKAR2B POLR2A CREM PRKAR1B PRKACB OPRK1 KCNIP3 PRKAR1A	RPS6KA3 FOS JUN CREB1 PRKAR2A MAPK3 PRKAR2B CREM PRKAR1B PRKACB PRKAR1A	2.30378e-35
activation of pkc through g-protein coupled receptors	PLCB1 F2 CXCL12 GNAQ CCL4 CCL11 PRKCA EDN1 AGT PRKCB1 PPP1R14A	F2 CXCL12 GNAQ CCL11 PRKCA EDN1 PRKCB1	2.21933e-23
release of apoptotic factors from the mitochondria	DIABLO CYCS	CYCS	0.000149959
beta oxidation of lauroyl-coa to decanoyl-coa-coa	HADHB ECHS1 HADHA ACADL HADHSC	HADHB ECHS1 HADHA ACADL	3.79441e-15
attenuation of gpcr signaling	PRKAR1B GNAS PRKCA GRK4 ARRB1 GNB1 PRKAR2A PRKACG PRKAR2B PRKAR1A GNGT1 PRKACB PRKCB1	PRKAR1B GNAS PRKCA GRK4 ARRB1 GNB1 PRKAR2A PRKAR2B PRKAR1A PRKACB PRKCB1	1.31644e-36
fas signaling pathway (cd95)	SPTAN1 RFC1 PRKDC RIPK1 MAP2K4 DFFA GSN FAS BID MAP3K1 MAP3K7 RB1 FAIM3 CFLAR ARHGDIB FADD NFKB1 MAPK8 CAD CASP7 FAF1 PARP1 CHUK FASLG HGF LMNA CASP6 CASP10 CASP3 PTPN13 CASP8 IL6 MET PAK2 BCL2	FADD CASP7 CASP3 DAXX PTPN13 FAS MAP3K1 CASP8 PRKDC CASP10 CFLAR RIPK2 FASLG RB1 MAP2K4 MAPK8 PAK1 PAK2 SPTAN1 RIPK1 DFFA GSN BID ARHGDIB NFKB1 PARP1 CHUK LMNA CASP6 IL6 BCL2	6.64494e-80
integration of viral dna into host genomic dna	BANF1 PSIP1	BANF1 PSIP1	1.12447e-08
propionyl-coa catabolism	PCCB MUT MCEE PCCA	PCCB PCCA	6.74679e-08
influenza viral rna transcription and replication	NP PB1	NP	0.000149959
smac-mediated apoptotic response	CASP9 CASP7 BIRC4 DIABLO CASP3	CASP9 CASP7 CASP3	2.52973e-11
endocytotic role of ndk phosphins and dynamin	EPS15 PPP3CA NME1 NME2 SYNJ1 EPN1 CAMK2B AP2M1 AP2A1 SYNJ2 DNM1 PPP3CB PPP3CC BIN1 PICALM BIN2	EPS15 PPP3CA NME1 SYNJ1 CAMK2B AP2M1 SYNJ2 DNM1 PPP3CB PPP3CC BIN1	7.37208e-35
inhibition of huntingtons disease neurodegeneration by histone deacetylase inhibitors	HDAC1 HD CREB1 CREBBP	HDAC1 HD CREB1 CREBBP	7.58882e-16
formation of acetoacetic acid	HMGCL ACAT1 HMGCS2	ACAT1 HMGCS2	3.3734e-08
vrnp assembly	NP PB1	NP	0.000149959
cardiac protection against ros	SOD2 SOD3 SOD1 PRKCE GPX1 GABRA5 GABRA4 GABRA6 GABRA1 GABRA3 GABRA2	SOD2 PRKCE GPX1 GABRA5 GABRA6 GABRA3 GABRA2	2.21933e-23
e2f1 destruction pathway	SKP2 E2F1 CCNA1 CCNE1 CDC34 SKP1A RB1 CDK2 CUL1 TFDP1	SKP2 CCNA1 CCNE1 CDC34 RB1 CDK2 CUL1 TFDP1	1.81627e-27
chaperones modulate interferon signaling pathway	LIN7A DNAJA3 TAX1BP3 TP53 WT1 IFNG NFKBIA CHUK RB1 IKBKB USH1C HSPA1A JAK2 IFNGR1 CNTN2 NFKB1 RELA IKBKG	LIN7A TAX1BP3 TP53 WT1 CHUK RB1 IKBKB USH1C CNTN2 NFKB1 RELA IKBKG	2.82137e-37
nef mediated cd8 down-regulation	AP2M1 AP2S1 CD8B ATP6V1H AP2B1	AP2M1 AP2S1 CD8B AP2B1	3.79441e-15
phospholipase c signaling pathway	PLCB1 PIK3CA PLCG1 PIK3R1 PDPK1	PIK3CA PLCG1 PIK3R1 PDPK1	3.79441e-15
host interactions of hiv factors	PSMD9 PSMD8 PSMB10 PSMD5 PSMD4 PSMF1 RPS27A PSMD1 PSMD3 PSMD2 PSMA2 PSMA3 PSMA1 PSMA6 PSMA7 PSMA4 PSMA5 PSMC1 PSMC2 PSMC3 PSMC4 PSMC5 PSMC6 PSMD6 PSME2 PSME3 PSME1 PSMD14 APOBEC3G PSMD11 PSMD10 PSMD13 PSMD12 PSMB1 PSMB9 PSMB8 PSMB7 PSMB6 PSMB5 PSMB4 PSMB3 PSMB2 PSMD7	PSMD8 PSMB10 PSMD5 PSMD4 PSMF1 RPS27A PSMD1 PSMD3 PSMA3 PSMA1 PSMA6 PSMA4 PSMA5 PSMC1 PSMC2 PSMC3 PSMC4 PSMC5 PSMC6 PSMD6 PSME2 PSME3 PSME1 PSMD14 APOBEC3G PSMD11 PSMD13 PSMD12 PSMB9 PSMB7 PSMB6 PSMB4 PSMB3 PSMB2 PSMD7	6.57632e-97
regulation of eif-4e and p70s6 kinase	GHR PABPC1 MKNK1 FRAP1 MAPK14 AKT1 PIK3CA RPS6KB1 MAPK3 MAPK1 PIK3R1 PSMC4 PRKCA EIF4E PRKCB1 GH1 PPP2CA EIF4G1 IRS1 PTEN PDK2 EIF4EBP1 PDPK1 EIF4A1	GHR PABPC1 MKNK1 FRAP1 AKT1 PIK3CA RPS6KB1 MAPK3 MAPK1 PIK3R1 PSMC4 PRKCA EIF4E PRKCB1 PPP2CA EIF4G1 IRS1 PTEN PDK2 EIF4EBP1 PDPK1 EIF4A1	5.59658e-68
reduction of nuclear ribonucleoside 5'-diphosphates to deoxyribonucleoside 5'-diphosphates (thioredoxin)	TXN RRM2B RRM1	TXN RRM2B RRM1	2.52973e-12
activation of c3 and c5	C3 C2 C4B C5	C3 C2 C4B C5	7.58882e-16
il-10 anti-inflammatory signaling pathway	IL6 IL10RA IL10RB IL10 BLVRB HMOX1 MAP3K5 MAPK14 TNF MAP2K6 JAK1 IL1A BLVRA	IL6 IL10RA IL10RB IL10 BLVRB MAP3K5 TNF JAK1 IL1A BLVRA	5.84808e-33
ras-independent pathway in nk cell-mediated cytotoxicity	KLRD1 HLA-A FCGR3A FCGR3B MAP2K1 KLRC2 CD2 PIK3CA MAPK3 PIK3R1 KLRC1 KLRC3 CD28 KLRC4 RAC1 PTPN6 IL18 SYK B2M VAV1 LAT PAK1	FCGR3A FCGR3B KLRC2 CD2 PIK3CA MAPK3 PIK3R1 PTPN6 IL18 SYK B2M VAV1 LAT PAK1	4.98191e-42
nicotinamide salvaging	PBEF1	PBEF1	7.49794e-05
formation of apoptosome	APAF1 CYCS CASP9	APAF1 CYCS CASP9	2.52973e-12
activation of puma and translocation to mitochondria	BBC3	BBC3	7.49794e-05
conversion from apc/c:cdc20 to apc/c:cdh1 in late anaphase	CDC16 CDC27 CDC23 UBE2C FZR1 UBE2D1 ANAPC10 UBE2E1 CDC20 CDC26 ANAPC1 ANAPC2 ANAPC5 ANAPC4 ANAPC7 ANAPC11	CDC16 CDC27 CDC23 UBE2C FZR1 UBE2D1 ANAPC10 UBE2E1 CDC20 CDC26 ANAPC7	7.37208e-35
the prc2 complex sets long-term gene silencing through modification of histone tails	HDAC1 HDAC2 YY1 SUZ12 RBBP7 BMI1 RING1 RBBP4 EZH2 PHC1 H3F3B H3F3A EED CBX4	HDAC1 HDAC2 YY1 RBBP7 BMI1 RBBP4 PHC1 H3F3B H3F3A EED	2.04683e-32
the information processing pathway at the ifn beta enhancer	SMARCC2 SMARCC1 HMGB1 SMARCE1 GTF2A1 SMARCA4 GTF2E1 JUN IFNB1 GTF2B NFKB1 RELA PCAF NR3C1 SMARCB1 POLR2A SMARCD1 GTF2F1 IRF3 IRF2 IRF1 IRF7 IRF6 IRF5 IRF4 ARID1A GTF3A ACTB CREBBP ATF2	SMARCC1 HMGB1 SMARCE1 SMARCA4 GTF2E1 JUN IFNB1 GTF2B NFKB1 RELA PCAF NR3C1 SMARCB1 SMARCD1 GTF2F1 IRF2 IRF1 IRF7 IRF5 ARID1A GTF3A ACTB CREBBP ATF2	3.74908e-70
regulation of telomerase	TNKS HDAC2 CDKN1B RAD9A ATM EGFR FRAP1 POT1 SMAD3 IFNAR2 AKT1 RAD1 ABL1 XRCC5 EGF MXD1 XRCC6 SMG5 SMG6 SAP30 HUS1 UBE3A JUN NR2F2 MAPK3 MAPK1 NBN SAP18 TPP1 WRN NFKB1 MYC TERT SIN3B SIN3A WT1 FOS IFNG SP1 SP3 PARP2 BLM MRE11A TERF2IP C15orf20 RAD50 IRF1 HNRPC E2F1 PINX1 PTGES3 MAX ESR1 NCL TERF2 CCND1 TERF1 IL2 TINF2 DKC1 HSP90AA1 YWHAE RPS6KB1	HDAC2 CDKN1B RAD9A EGFR FRAP1 SMAD3 IFNAR2 AKT1 RAD1 ABL1 XRCC5 EGF MXD1 XRCC6 SMG6 SAP30 HUS1 UBE3A JUN MAPK3 MAPK1 NBN SAP18 TPP1 WRN NFKB1 TERT WT1 FOS SP3 BLM MRE11A TERF2IP IRF1 HNRPC MAX NCL TERF2 CCND1 TERF1 IL2 DKC1 YWHAE RPS6KB1	5.50075e-112
vegf hypoxia and angiogenesis	ACTA1 HRAS HIF1A VHL PLCG1 PTK2 FLT4 FLT1 PIK3CA VEGF PXN PIK3R1 CAV1 KDR SRC NOS3 SHC1 CSK PRKCA CAMK2B HSP90AA1 AKT1 BCAR1 PRKCB1 BDKRB2 SOS1 ARNT KNG1 GRB2 PDPK1	HRAS HIF1A VHL PLCG1 PTK2 FLT1 PIK3CA PIK3R1 CAV1 KDR SRC NOS3 SHC1 CSK PRKCA CAMK2B AKT1 PRKCB1 ARNT KNG1 PDPK1	1.75597e-60
unwinding of dna	GINS2 GINS1 GINS4 MCM7 MCM6 MCM5 MCM4 MCM3 MCM2 CDC45L MCM8	MCM7 MCM3 MCM2 CDC45L	2.50431e-13
dual incision reaction in gg-ner	RAD23B RPA2 GTF2H3 ERCC1 XPA ERCC3 ERCC4 ERCC5 RPA3 GTF2H4 GTF2H1 XPC CDK7 RPA1 GTF2H2 DDB2 MNAT1 DDB1 CCNH ERCC2	RAD23B RPA2 GTF2H3 ERCC1 ERCC3 ERCC5 RPA3 GTF2H4 GTF2H1 XPC CDK7 RPA1 GTF2H2 DDB2 CCNH	2.71952e-46
lck and fyn tyrosine kinases in initiation of tcr activation	HLA-DRA TRA@ HLA-DRB1 FYN CD3E CD4 CD247 PTPRC ZAP70 CD3D LCK CD3G	HLA-DRA TRA@ HLA-DRB1 CD3E CD247 ZAP70 CD3D LCK CD3G	5.99563e-30
visual signal transduction: cones	GUCY2D GUCY2F GNB5 RPE65 CNGB3 RDH5 SLC24A2 GNB3 GRK1 PDE6C CNGA3 ARR3 GNGT2 RDH12 LRAT PDE6H GNAT2 GUCA1A RGS9 GUCA1C GUCA1B	GNB5 RPE65 GNB3 RGS9	4.54191e-12
homologous recombination repair of replication-independent double-strand breaks	NPAT	NPAT	7.49794e-05
il12 signaling mediated by stat4	TGFB1 TBX21 CD4 CD247 HLA-DRA STAT4 STAT3 IL18RAP CD80 JUN CD86 MAPK8 MAPK9 CD28 FOS IFNG HLA-DRB1 IL18R1 PRF1 IL18 IL2RA IRF1 ETV5 IL13 PIAS2 IL2 CD3D CD3E CREBBP CD3G	CD247 HLA-DRA STAT3 JUN CD86 MAPK8 MAPK9 FOS HLA-DRB1 IL18R1 IL18 IRF1 ETV5 IL13 PIAS2 IL2 CD3D CD3E CREBBP CD3G	2.33843e-57
apoptotic signaling in response to dna damage	CASP6 CASP7 TP53 CASP3 BID ATM CYCS CASP9 AKT1 BAD BAX BCL2L1 APAF1 BCL2	CASP6 CASP7 TP53 CASP3 BID CYCS CASP9 AKT1 BAD BCL2L1 APAF1 BCL2	1.38303e-39
ahr signal transduction pathway	AHR HSP90AA1 AIP ARNT	AHR AIP ARNT	1.01189e-11
ubiquitin mediated degradation of phosphorylated cdc25a	PSMD9 PSMD8 PSMB10 PSMD5 PSMD4 PSMF1 RPS27A PSMD1 PSMD3 PSMD2 PSMA2 PSMA3 PSMA1 PSMA6 PSMA7 PSMA4 PSMA5 PSMC1 PSMC2 PSMC3 PSMC4 PSMC5 PSMC6 PSMD6 CDC25A PSME2 PSME3 PSME1 PSMD14 PSMD11 PSMD10 PSMD13 PSMD12 PSMB1 PSMB9 PSMB8 PSMB7 PSMB6 PSMB5 PSMB4 PSMB3 PSMB2 PSMD7	PSMD8 PSMB10 PSMD5 PSMD4 PSMF1 RPS27A PSMD1 PSMD3 PSMA3 PSMA1 PSMA6 PSMA4 PSMA5 PSMC1 PSMC2 PSMC3 PSMC4 PSMC5 PSMC6 PSMD6 CDC25A PSME2 PSME3 PSME1 PSMD14 PSMD11 PSMD13 PSMD12 PSMB9 PSMB7 PSMB6 PSMB4 PSMB3 PSMB2 PSMD7	6.57632e-97
vitamin b2 (riboflavin) metabolism	RFK ACP5 FLAD1 ENPP1	RFK ACP5 FLAD1 ENPP1	7.58882e-16
deoxyribonucleotide salvage	NP NT5C2 DGUOK ADK ADA	NP NT5C2 DGUOK ADK ADA	2.84588e-19
microtubule-dependent trafficking of connexons from golgi to the plasma membrane	GJA1	GJA1	7.49794e-05
bard1 signaling events	PCNA ATM UBE2D3 PRKDC ATR UBE2L3 FANCD2 XRCC5 XRCC6 RARA MRE11A BACH1 CCNE1 FANCG FANCF FANCE FANCC NBN FANCA FANCL BRCA1 BARD1 RBBP8 TP53 TOPBP1 CSTF1 CDK2 RAD51 RAD50 EWSR1	PCNA UBE2D3 PRKDC ATR UBE2L3 XRCC5 XRCC6 MRE11A BACH1 CCNE1 FANCG FANCF FANCC NBN BRCA1 BARD1 RBBP8 TP53 CSTF1 CDK2 RAD51 EWSR1	1.18682e-63
assembly of viral components at the budding site	NP	NP	7.49794e-05
valine catabolism	ACAD8 BCAT2 BCAT1 ALDH6A1 HIBADH HIBCH	BCAT2 BCAT1 ALDH6A1 HIBCH	1.13832e-14
gamma-carboxylation, transport, and amino-terminal cleavage of proteins	F2 PROZ F7 F9 PROS1 F10 PROC GAS6	F2 PROZ PROS1 F10 PROC GAS6	3.58616e-21
citric acid cycle (tca cycle)	IDH3A IDH3B IDH3G SUCLA2 SDHB SUCLG2 FH SUCLG1 MDH2 CS HSSUCCDH SDHC ACO2 SDHD	IDH3A IDH3B SUCLA2 SDHB MDH2 SDHC SDHD	2.3081e-22
proteogylcan syndecan-mediated signaling events	SDC1 SDC2 SDC3 SDC4	SDC2 SDC4	6.74679e-08
calcium signaling in the cd4+ tcr pathway	PTGS2 CD40LG JUNB CALM3 CABIN1 JUN IL2RA FOSL1 IL2 CREM FOS IFNG CHP DSCR1L1 FASLG SNFT AKAP5 DSCR1 CSF2 IL4 PRKACA IL3 FKBP1A POU2F1	PTGS2 CD40LG JUN IL2 CREM FOS FASLG AKAP5 DSCR1 CSF2 IL4 PRKACA FKBP1A POU2F1	3.05557e-41
ionomycin and phorbal ester signaling pathway	PRKCA P2RY2 PLCG1 PRKCB1	PRKCA PLCG1 PRKCB1	1.01189e-11
activation of pro-caspase 8	TRAF2 TNFSF10 FAS TRADD RIPK1 TNFRSF10B FASLG CASP8 FADD	TNFSF10 FAS RIPK1 TNFRSF10B FASLG CASP8 FADD	2.42108e-24
nef mediated downregulation of mhc class i complex cell surface expression	AP1G1 B2M HLA-A PACS1 AP1B1	AP1G1 B2M	1.12447e-07
transport of connexins along the secretory pathway	GJA1	GJA1	7.49794e-05
synthesis of deoxyribonucleoside 5'-diphosphates from ribonucleoside 5'-diphosphates	TXN TXNRD1	TXN TXNRD1	1.12447e-08
regulators of bone mineralization	ANKH ENPP1 COL4A6 COL4A5 COL4A4 SPP1 COL4A2 COL4A1 COL4A3 IBSP ALPL	ENPP1 COL4A6 COL4A4 COL4A3	2.50431e-13
transport of the slbp independent mature mrna	EIF4E NCBP1 NXF1 NCBP2 THOC4	EIF4E NCBP1 NXF1 NCBP2 THOC4	2.84588e-19
roles of ﬂ arrestin dependent recruitment of src kinases in gpcr signaling	CCL4 HRAS MAP2K2 MAP2K1 CCR3 DNM1 CCR5 ARRB1 AGT RAF1 ADRBK1 PTGER1 FGR MAPK3 MAPK1 HTR2C CXCR4 EDN1 SRC FPR1 GNB1 CHRM1 P2RY2 HCK CXCL12 CCL11 F2 ADRA1B GNAS ADRB2 GNGT1 AGTR2	HRAS MAP2K2 CCR3 DNM1 ARRB1 ADRBK1 FGR MAPK3 MAPK1 EDN1 SRC FPR1 GNB1 CXCL12 CCL11 F2 ADRA1B GNAS ADRB2 AGTR2	1.75736e-56
srebp control of lipid synthesis	HMGCS1 MBTPS2 MBTPS1 LIMA1 SREBF2 LDLR SREBF1 SCAP	HMGCS1 MBTPS2 MBTPS1 LIMA1 SREBF2 LDLR SCAP	5.38019e-25
pentose phosphate pathway (hexose monophosphate shunt)	PGD TALDO1 G6PD PGLS TKT RPE RPIA	G6PD TKT RPIA	8.85406e-11
ﬂ-arrestins in gpcr desensitization	CCL4 CCR3 DNM1 CCR5 ARRB1 AGT ADRBK1 PTGER1 AP2M1 HTR2C CXCR4 EDN1 FPR1 GNB1 CHRM1 AP2A1 PPARA P2RY2 CXCL12 CCL11 F2 ADRA1B GNAS ADRB2 GNGT1 AGTR2	CCR3 DNM1 ARRB1 ADRBK1 AP2M1 EDN1 FPR1 GNB1 PPARA CXCL12 CCL11 F2 ADRA1B GNAS ADRB2 AGTR2	1.11901e-46
transcription factor creb and its extracellular signals	HRAS PRKAR2A AKT1 PRKAR2B MAPK14 PIK3CA MAPK3 MAPK1 PIK3R1 CAMK2D SHC1 PRKCA CAMK2G CAMK2A CAMK2B CREB1 PRKAR1B PRKCB1 RPS6KA1 RPS6KA5 SOS1 GNAS PRKACG GRB2 PRKACB PDPK1 PRKAR1A	HRAS PRKAR2A AKT1 PRKAR2B PIK3CA MAPK3 MAPK1 PIK3R1 SHC1 PRKCA CAMK2G CAMK2B CREB1 PRKAR1B PRKCB1 RPS6KA1 RPS6KA5 GNAS PRKACB PDPK1 PRKAR1A	3.63305e-62
signaling by insulin receptor	INSR INS	INSR INS	1.12447e-08
polymerase switching on the c-strand of the telomere	PCNA POLA2 PRIM2A RFC5 RFC4 RFC1 RFC3 RFC2 POLD1 POLD2 POLD3 POLD4 POLA PRIM1	PCNA POLA2 PRIM2A RFC5 RFC4 RFC3 POLD1 POLD2 POLD3 PRIM1	2.04683e-32
vegfr1 specific signals	HIF1A GAB1 AKT1 PLCG1 CAV1 PGF CALM3 PIK3CA RASA1 MAPK3 MAPK1 VEGF PIK3R1 FLT1 SHC2 PRKCA VEGFB NRP1 NRP2 NCK1 PTPN11 CBL CD2AP PDK1 PRKACA HSP90AA1 RHEB	HIF1A GAB1 AKT1 PLCG1 CAV1 PGF PIK3CA RASA1 MAPK3 MAPK1 PIK3R1 FLT1 SHC2 PRKCA VEGFB NRP1 NRP2 NCK1 PTPN11 PDK1 PRKACA RHEB	1.637e-65
visceral fat deposits and the metabolic syndrome	NR3C1 RETN RXRA PPARG LPL ADIPOQ TNF HSD11B1	NR3C1 RXRA PPARG LPL ADIPOQ TNF	3.58616e-21
atp formation	ADSL AK1	ADSL	0.000149959
tryptophan catabolism	KYNU KMO AFMID TDO2 HAAO ACMSD	KYNU KMO TDO2 HAAO ACMSD	1.70753e-18
fgfr1c ligand binding and activation	FGFR1	FGFR1	7.49794e-05
recycling of bile acids and salts	SLC10A2 SLC10A1 ALB BAAT ABCB11 SLCO1B3 FABP6 SLCO1B1 SLCO1A2 SLC27A5 ABCC3	SLC10A2 SLC10A1 ALB FABP6 SLCO1A2 ABCC3	5.91717e-20
cytochrome c-mediated apoptotic response	APAF1 CYCS CASP9	APAF1 CYCS CASP9	2.52973e-12
complement cascade	C2 C5 C4B	C2 C5 C4B	2.52973e-12
signaling events mediated by prl	EGR1 K-ALPHA-1 CDKN1A AGT CCNA2 CCNE1 MAPK3 MAPK1 PTP4A1 PTP4A3 PTP4A2 ITGB1 SRC RAC1 RHOC RHOA BCAR1 ROCK1 RABGGTB CDK2 RABGGTA ATF5	EGR1 CDKN1A CCNA2 CCNE1 MAPK3 MAPK1 PTP4A2 ITGB1 SRC RHOC ROCK1 RABGGTB CDK2 RABGGTA	4.98191e-42
resolution of ap sites via the multiple-nucleotide patch replacement pathway	APEX1 POLD1 POLD2 POLD3 POLD4 LIG1	APEX1 POLD1 POLD2 POLD3 LIG1	1.70753e-18
ubiquitin-dependent degradation of cyclin d1	PSMD9 PSMD8 PSMB10 PSMD5 PSMD4 PSMF1 RPS27A PSMD1 PSMD3 PSMD2 PSMA2 PSMA3 PSMA1 PSMA6 PSMA7 PSMA4 PSMA5 PSMC1 PSMC2 PSMC3 PSMC4 PSMC5 PSMC6 PSMD6 PSME2 PSME3 PSME1 CCND1 PSMD14 PSMD11 PSMD10 PSMD13 PSMD12 CDK4 PSMB1 PSMB9 PSMB8 PSMB7 PSMB6 PSMB5 PSMB4 PSMB3 PSMB2 PSMD7	PSMD8 PSMB10 PSMD5 PSMD4 PSMF1 RPS27A PSMD1 PSMD3 PSMA3 PSMA1 PSMA6 PSMA4 PSMA5 PSMC1 PSMC2 PSMC3 PSMC4 PSMC5 PSMC6 PSMD6 PSME2 PSME3 PSME1 CCND1 PSMD14 PSMD11 PSMD13 PSMD12 PSMB9 PSMB7 PSMB6 PSMB4 PSMB3 PSMB2 PSMD7	3.21509e-96
ketone body metabolism	BDH1	BDH1	7.49794e-05
p38 mapk signaling pathway	ATM MAP2K3 RPS2 GADD45G TXN CALM3 MAP3K3 GADD45B MAP3K1 MAP3K6 MAP3K7 MAP3K4 MAP3K5 OSM TRAF2 TRAF6 RAC1 CAMK2B MAPK11 TAOK1 TAOK2 MAP3K7IP1 MAPK14 MAP3K7IP2 MAP3K10 GADD45A MAP2K6	MAP3K1 HRAS MKNK1 PLA2G1B MAP2K4 MAPKAPK5 MAP3K9 MAP3K5 H3F3B H3F3A DDIT3 CREB1 RPS6KA5 MAX MEF2C MEF2A ELK1 MEF2D ATF2 CDC42 MAP2K3 TXN MAP3K3 MAP3K6 MAP3K4 TRAF6 CAMK2B MAPK11 TAOK1 TAOK2 MAP3K7IP2 MAP3K10 GADD45A	3.04926e-43
conjugation of benzoate with glycine	GLYAT	GLYAT	7.49794e-05
regulation of cell cycle progression by plk3	CASP6 CASP7 CCNB1 ATM TP53 RASGRF1 PLK3 TREX1 CASP3 CYCS CASP9 YWHAH ATR BAX CDC2 CHEK2 APAF1 CHEK1	CASP6 CASP7 CCNB1 TP53 PLK3 CASP3 CYCS CASP9 YWHAH ATR CDC2 APAF1 CHEK1	1.27041e-40
cell cycle: g1/s check point	HDAC1 TGFB1 SMAD4 CDKN1B CDKN1A ATM SMAD3 ATR ABL1 CDC2 SKP2 CCNA1 CCNE1 RB1 DHFR CDKN2B CDKN2A CDC25A TP53 E2F1 CCND1 GSK3B CDK2 CDK4 CDK6 TFDP1	HDAC1 SMAD4 CDKN1B CDKN1A SMAD3 ATR ABL1 CDC2 SKP2 CCNA1 CCNE1 RB1 DHFR CDKN2A CDC25A TP53 CCND1 GSK3B CDK2 TFDP1	1.7919e-59
inhibition of the proteolytic activity of apc/c required for the onset of anaphase by mitotic spindle checkpoint components	MAD2L1 CDC20	MAD2L1 CDC20	1.12447e-08
hypoxia-inducible factor in the cardivascular system	VHL NOS3 ARNT UBE2A ASPH P4HB JUN CREB1 COPS5 EPO VEGF HIF1A EDN1 HSP90AA1 EP300 LDHA	VHL NOS3 ARNT UBE2A ASPH P4HB JUN CREB1 COPS5 HIF1A EDN1 LDHA	2.76605e-38
virus assembly and release	NP PB1	NP	0.000149959
ras signaling in the cd4+ tcr pathway	MAP3K8 FOS ELK1 PTPN7 HRAS NRAS MAPK3 MAP2K1 MAPK1 PRKCA BRAF RAF1 PRKCB1 KRAS	FOS ELK1 HRAS NRAS MAPK3 MAPK1 PRKCA BRAF PRKCB1 KRAS	2.04683e-32
alanine metabolism	GPT	GPT	7.49794e-05
mitotic prometaphase	CSPG6 RAD21 PLK1 STAG1 SMC1L1 STAG2 REC8L1	RAD21 PLK1	2.36138e-07
ctcf: first multivalent nuclear factor	TGFB1 TGFB2 TGFB3 SMAD4 SMAD5 SMAD6 SMAD1 CD79B BCR CD79A PIK3CA RPS6KB1 PIK3R1 CDKN1B MYC TGFBR2 TGFBR1 CDKN2A FRAP1 MDM2 PTEN PPP2R5D CTCF	TGFB2 SMAD4 SMAD1 CD79B BCR CD79A PIK3CA RPS6KB1 PIK3R1 CDKN1B TGFBR2 TGFBR1 CDKN2A FRAP1 MDM2 PTEN PPP2R5D CTCF	1.22251e-54
death receptor signalling	CASP10 CASP8 FADD	CASP10 CASP8 FADD	2.52973e-12
il 4 signaling pathway	STAT6 HLA-DRA IL4R IL2RG HLA-DRB1 RPS6KB1 HMGA1 AKT1 IL4 GRB2 JAK3 JAK1 FCER2 SHC1	STAT6 HLA-DRA IL4R HLA-DRB1 RPS6KB1 AKT1 IL4 JAK3 JAK1 FCER2 SHC1	6.1434e-36
epo signaling pathway	BCL2L1 CRKL HRAS RAP1A GAB1 MAPK14 PLCG2 PLCG1 TRPC6 CBL STAT1 TEC PTPN6 JAK2 PIK3R1 NFKB1 LYN SHC1 LNK RAPGEF1 MAPK8 EPOR TRPC2 INPP5D SOS1 SOCS3 EPO PTPN11 VAV2 IRS2 STAT5B STAT5A GRB2 BTK BCL2	SHC1 HRAS STAT5A PLCG1 PTPN6 BCL2L1 GAB1 PLCG2 TEC PIK3R1 NFKB1 LYN RAPGEF1 MAPK8 INPP5D SOCS3 PTPN11 VAV2 BTK BCL2	2.5279e-55
steroid hormone biosynthesis	CYP17A1 CYP11B1 CYP21A2	CYP17A1	0.000224938
ornithine metabolism	ASS ARG1 OTC OAT SLC25A15 ODC1 ASL	OTC OAT ASL	8.85406e-11
conjugation of carboxylic acids	GLYAT	GLYAT	7.49794e-05
inhibition of matrix metalloproteinases	MMP14 RECK TIMP4 TIMP3 TIMP2 TIMP1 MMP9 MMP2	MMP14 RECK TIMP3 TIMP1 MMP9 MMP2	3.58616e-21
assembly of the pre-replicative complex	MCM7 ORC4L ORC5L MCM6 ORC1L CDT1 ORC6L MCM5 ORC2L ORC3L MCM4 MCM3 MCM2 CDC6 MCM8	MCM7 ORC4L CDT1 ORC6L ORC2L ORC3L MCM3 MCM2 CDC6	1.36401e-28
tpo signaling pathway	PRKCB1 HRAS MAP2K1 RAF1 STAT3 STAT1 PIK3CA JUN THPO MAPK3 ELK1 JAK2 PIK3R1 SHC1 FOS PRKCA RASA1 CSNK2A1 SOS1 MPL PLCG1 STAT5B STAT5A GRB2	PRKCB1 HRAS STAT3 PIK3CA JUN MAPK3 ELK1 PIK3R1 SHC1 FOS PRKCA RASA1 PLCG1 STAT5A	3.05557e-41
mrn complex relocalizes to nuclear foci	H2AFX NBN	H2AFX NBN	1.12447e-08
hedgehog signaling events mediated by gli proteins	LGALS3 PTCH FBXW11 GNAO1 SMO AKT1 MAP2K1 ARRB2 KIAA0101 GNAI2 GNAI3 GNAI1 XPO1 SAP30 GLI2 GLI3 CSNK1D GLI1 SAP18 GNG2 PIAS1 SIN3B SIN3A SPOP GNB1 PRKCD CSNK1G2 CSNK1G3 MTSS1 SUFU SHH KIF3A RAB23 CSNK1A1 IFT172 GNAZ GSK3B CSNK1E FOXA2 PRKACA STK36 CREBBP	LGALS3 SMO AKT1 GNAI2 GNAI3 GNAI1 XPO1 SAP30 CSNK1D GLI1 SAP18 PIAS1 SPOP GNB1 PRKCD MTSS1 SUFU KIF3A CSNK1A1 GNAZ GSK3B CSNK1E PRKACA CREBBP	2.23323e-64
activation of the mrna upon binding of the cap-binding complex and eifs, and subsequent binding to 43s	EIF4G1 WBSCR1 EIF4E EIF4EBP1 EIF4A2 EIF4A1 EIF4B	EIF4G1 EIF4E EIF4EBP1 EIF4A1	2.65609e-14
erk and pi-3 kinase are necessary for collagen binding in corneal epithelia	ACTA1 MAP2K1 ROCK1 PLCG1 PTK2 ARHGAP5 ZYX GSN PIK3CA TLN1 MAPK3 MAPK1 PXN CAPN1 TNS1 ITGB1 SRC DIAPH1 CSK VCL PIK3R1 RHOA BCAR1 ACTN3 ACTN2 ACTN1 ACTN4 MYLK PFN1 MLC1	ROCK1 PLCG1 PTK2 ARHGAP5 ZYX GSN PIK3CA MAPK3 MAPK1 CAPN1 ITGB1 SRC CSK VCL PIK3R1 ACTN2 ACTN1 ACTN4 MYLK MLC1	2.33843e-57
tumor suppressor arf inhibits ribosomal biogenesis	NFKBIB ATM TBX2 POLR1A POLR1B POLR1C POLR1D ABL1 TWIST1 PIK3CA RB1 PIK3R1 MYC CDKN2A RAC1 MDM2 TP53 E2F1 AKT1 UBE2A HSPA1A HSP90AA1	NFKBIB TBX2 POLR1B POLR1D ABL1 TWIST1 PIK3CA RB1 PIK3R1 CDKN2A MDM2 TP53 AKT1 UBE2A	4.98191e-42
spliceosomal assembly	SNRPB2 U2AF1 U2AF2 SFRS2 SNRP70 SNRPA1 SNRPC SNRPA	SNRPB2 U2AF1 U2AF2 SNRPA1 SNRPA	1.59369e-17
processive synthesis on the lagging strand	PCNA POLA2 PRIM2A POLD1 POLD2 POLD3 POLD4 POLA PRIM1	PCNA POLA2 PRIM2A POLD1 POLD2 POLD3 PRIM1	2.42108e-24
alpha-synuclein and parkin-mediated proteolysis in parkinson`s disease	PARK2 SNCA	SNCA	0.000149959
gamma-aminobutyric acid receptor life cycle pathway	SRC UBE1 UBE3A UBE2A UBQLN1 NSF GABARAP DNM1 GPHN GABRA5 GABRA4 GABRA6 GABRA1 GABRA3 GABRA2	SRC UBE3A UBE2A NSF DNM1 GABRA5 GABRA6 GABRA3 GABRA2	1.36401e-28
signaling by egfr	SRC EGFR EGF	SRC EGFR EGF	2.52973e-12
guanine formation	NP NT5C2	NP NT5C2	1.12447e-08
multiple antiapoptotic pathways from igf-1r signaling lead to bad phosphorylation	IGF1R IGF1 SHC1 SOS1 PIK3CA HRAS YWHAH IRS1 MAPK3 BAD GRB2 PIK3R1 RAF1	IGF1R SHC1 PIK3CA HRAS YWHAH IRS1 MAPK3 BAD PIK3R1	1.94858e-29
irs activation	INSR INS	INSR INS	1.12447e-08
inhibition of host mrna processing and rna silencing	PABPN1 CPSF4	PABPN1 CPSF4	1.12447e-08
alternative complement activation	C3 CFD CFB	C3 CFB	3.3734e-08
transport of mature transcript to cytoplasm	EIF4E NXF1 THOC4	EIF4E NXF1 THOC4	2.52973e-12
activation, translocation and oligomerization of bax	BID BAX	BID	0.000149959
fusion and uncoating of the influenza virion	NP PB1	NP	0.000149959
depyrimidination	SMUG1 MBD4 NTHL1 TDG UNG2	MBD4	0.000374897
rna polymerase iii transcription initiation from type 2 promoter	POLR3E POLR2E POLR3F TBP BDP1 POLR3D GTF3C3 GTF3C2 GTF3C1 POLR2F POLR3B POLR2K GTF3C5 GTF3C4 POLR3A POLR2L BRF1 POLR2H POLR3H LZTS1	POLR3E POLR2E POLR3F POLR3D GTF3C2 POLR2F POLR2L POLR2H	5.08434e-24
formation of the editosome	APOBEC1	APOBEC1	7.49794e-05
rna polymerase i promoter escape	TAF1C TAF1B POLR2H UBTF POLR1A GTF2H3 GTF2H2 ERCC2 ERCC3 TAF1A GTF2H4 RRN3 POLR1B POLR1C POLR1D CDK7 MNAT1 CCNH GTF2H1 POLR2K	TAF1C POLR2H UBTF GTF2H3 GTF2H2 ERCC3 TAF1A GTF2H4 POLR1B POLR1D CDK7 CCNH GTF2H1	1.14942e-39
cap-dependent translation initiation	EIF3S8 EIF3S9 EIF3S4 EIF3S5 EIF3S6 EIF3S7 EIF3S1 EIF3S2 EIF3S3 FAU EIF1AX RPL14 RPL15 RPL17 WBSCR1 RPL11 RPL12 RPL13 RPL18 RPL19 EIF4G1 UBA52 RPL37A RPL8 RPL9 RPL6 RPL7 RPL4 RPS27A RPL3 RPL7A RPL5 RPS9 RPS3A EIF3S12 EIF3S10 EIF4E EIF4B EIF4A1 EIF4A2 RPLP2 RPLP1 RPLP0 RPL18A RPL35A RPS15A RPS7 RPS6 RPS5 RPS3 RPS2 RPL41 RPS8 RPS4Y1 RPL23A RPL13A RPL27A RPS26 RPS27 RPS24 RPS25 RPS23 RPS20 RPS21 RPS2…	EIF3S8 EIF3S9 EIF3S4 EIF3S5 EIF3S6 EIF3S7 EIF3S2 EIF3S3 FAU RPL14 RPL17 RPL11 RPL12 RPL18 RPL19 EIF4G1 UBA52 RPL37A RPL9 RPL6 RPL7 RPS27A RPL3 RPL7A RPS3A EIF4E EIF4A1 RPLP1 RPL18A RPS15A RPS7 RPS3 RPL41 RPS4Y1 RPL23A RPL13A RPS26 RPS27 RPS24 RPS23 RPS20 RPS21 RPS28 RPS29 RPS4X RPSA RPL10A RPS12 RPS10 RPS16 RPS15 RPS14 EIF5 EIF2S1 EIF2S3 EIF2S2 RPL29 RPL28 RPL27 RPL38 RPL37 RPL35 RPL31	4.7141e-144
rna polymerase ii transcription	ERCC2 ERCC3 TAF13 TAF12 TAF11 TAF10 GTF2A1 GTF2A2 GTF2E1 GTF2E2 GTF2B TAF4B GTF2H3 GTF2H2 GTF2H1 GTF2H4 POLR2E POLR2D POLR2G POLR2F POLR2A POLR2C POLR2B POLR2L MNAT1 POLR2I POLR2H POLR2K POLR2J TAF7 TAF6 TAF5 TAF4 GTF2F1 TAF1 GTF2F2 TBP TAF9 CDK7 CCNH	ERCC3 TAF12 TAF11 GTF2A2 GTF2E1 GTF2E2 GTF2B TAF4B GTF2H3 GTF2H2 GTF2H1 GTF2H4 POLR2E POLR2D POLR2G POLR2F POLR2C POLR2B POLR2L POLR2I POLR2H TAF7 TAF6 GTF2F1 TAF1 GTF2F2 TAF9 CDK7 CCNH	4.97775e-80
rev-mediated nuclear export of hiv-1 rna	NUP88 AAAS SEH1L NUP85 XPO1 NUP62 NUP133 RAN NUP107 NUP43 NUP188 NUP214 NUP210 RANBP2 POM121 NUP98 NUP160 NUP93 RAE1 NUPL2 NUPL1 NUP50 NUP54 RANBP1 NUP35 NUP37 NUP153 NUP155 NUP205 TPR	NUP88 NUP85 XPO1 NUP62 RAN NUP43 NUP188 NUP214 NUP210 RANBP2 NUP98 NUP93 RAE1 NUPL2 NUPL1 NUP50 RANBP1 NUP35 NUP153 NUP155 NUP205 TPR	1.18682e-63
classical antibody-mediated complement activation	C1S C1R C1QC C1QB C1QA	C1S C1R C1QB	2.52973e-11
rna polymerase ii hiv-1 promoter escape	ERCC2 ERCC3 TAF13 TAF12 TAF11 TAF10 GTF2A1 GTF2A2 GTF2E1 GTF2E2 GTF2B TAF4B GTF2H3 GTF2H2 GTF2H1 GTF2H4 POLR2E POLR2D POLR2G POLR2F POLR2A POLR2C POLR2B POLR2L MNAT1 POLR2I POLR2H POLR2K POLR2J TAF7 TAF6 TAF5 TAF4 GTF2F1 TAF1 GTF2F2 TBP TAF9 CDK7 CCNH	ERCC3 TAF12 TAF11 GTF2A2 GTF2E1 GTF2E2 GTF2B TAF4B GTF2H3 GTF2H2 GTF2H1 GTF2H4 POLR2E POLR2D POLR2G POLR2F POLR2C POLR2B POLR2L POLR2I POLR2H TAF7 TAF6 GTF2F1 TAF1 GTF2F2 TAF9 CDK7 CCNH	4.97775e-80
phosphorylation of emi1	PLK1 CCNB1 CDC2 FBXO5	PLK1 CCNB1 CDC2	1.01189e-11
synthesis of dna	RPS27A MCM7 MCM6 MCM5 MCM4 MCM3 MCM2	RPS27A MCM7 MCM3 MCM2	2.65609e-14
cholesterol biosynthesis	HMGCS1 PMVK MVD LSS GGPS1 MVK FDFT1 SQLE	HMGCS1 MVD LSS GGPS1 MVK FDFT1 SQLE	5.38019e-25
apc/c:cdh1 mediated degradation of cdc20 and other apc/c:cdh1 targeted proteins in late mitosis/early g1	PSMD9 PSMD8 PSMB10 PSMD5 PSMD4 PSMF1 RPS27A PSMD1 PSMD3 UBE2D1 PSMD2 CDC16 ANAPC11 ANAPC10 PSMA2 PSMA3 PSMA1 PSMA6 PSMD11 PSMA4 PSMA5 PSMC1 PSMC2 PSMC3 PSMC4 PSMC5 PSMC6 PSMA7 PSMD6 PSME2 PSMB8 UBE2E1 PSME3 PSME1 ANAPC1 ANAPC2 ANAPC5 ANAPC4 ANAPC7 CDC27 CDC26 UBE2C FZR1 CDC23 PSMD10 PSMD13 PSMD12 PSMB1 PSMB9 PSMD14 PSMB7 PSMB6 PSMB5 PSMB4 PSMB3 PSMB2 PSMD7	PSMD8 PSMB10 PSMD5 PSMD4 PSMF1 RPS27A PSMD1 PSMD3 UBE2D1 CDC16 ANAPC10 PSMA3 PSMA1 PSMA6 PSMD11 PSMA4 PSMA5 PSMC1 PSMC2 PSMC3 PSMC4 PSMC5 PSMC6 PSMD6 PSME2 UBE2E1 PSME3 PSME1 ANAPC7 CDC27 CDC26 UBE2C FZR1 CDC23 PSMD13 PSMD12 PSMB9 PSMD14 PSMB7 PSMB6 PSMB4 PSMB3 PSMB2 PSMD7	2.19656e-115
sodd/tnfr1 signaling pathway	MADD BAG4 TNFRSF1A BIRC3 TRAF2 TRADD RIPK1 TNF CRADD	MADD BAG4 BIRC3 RIPK1 TNF CRADD	1.07585e-20
pausing and recovery of hiv-1 elongation	TCEB3 TCEB2 TCEB1 TH1L CCNT1 CCNT2 RDBP SUPT5H SSRP1 COBRA1 ELL SUPT16H TCEA1 POLR2E POLR2D POLR2G POLR2F POLR2A POLR2C POLR2B POLR2L CTDP1 POLR2I POLR2H POLR2K POLR2J GTF2F1 GTF2F2 WHSC2 SUPT4H1 CDK9	TCEB2 TCEB1 CCNT1 CCNT2 RDBP SUPT5H SSRP1 COBRA1 ELL TCEA1 POLR2E POLR2D POLR2G POLR2F POLR2C POLR2B POLR2L CTDP1 POLR2I POLR2H GTF2F1 GTF2F2 CDK9	2.76317e-66
tcr signaling in naÔve cd4+ t cells	MAP4K1 STIM1 PRKCB1 RASGRP1 PAG1 HRAS RASSF5 RAP1A IKBKB AKT1 PLCG1 CD247 NCK1 IKBKG SH3BP2 FYB INPP5D HLA-DRA TRAF6 CD80 NRAS FYN CD86 GRAP2 ZAP70 MAP3K14 KRAS MALT1 TMEM142A CD28 SHC1 CSK RASGRP2 PRKCA GAB2 CARD11 HLA-DRB1 PRKCE CHUK TRPV6 STK39 PRKCQ LCP2 WAS PTPN6 ITK CD4 MAP3K8 DBNL TRA@ SOS1 SLA2 VAV1 PTPN11 CBL CD3E PDK1 GRB2 PTPRC LAT FLNA CDC42 CD3D LCK BCL10 CD3G	MAP4K1 STIM1 PRKCB1 RASGRP1 PAG1 HRAS IKBKB AKT1 PLCG1 CD247 NCK1 IKBKG FYB INPP5D HLA-DRA TRAF6 NRAS CD86 ZAP70 MAP3K14 KRAS SHC1 CSK RASGRP2 PRKCA GAB2 HLA-DRB1 PRKCE CHUK TRPV6 STK39 PRKCQ LCP2 WAS PTPN6 TRA@ VAV1 PTPN11 CD3E PDK1 LAT CDC42 CD3D LCK CD3G	2.70512e-113
proline catabolism	PRODH OAT ALDH4A1	OAT ALDH4A1	3.3734e-08
a6b1 and a6b4 integrin signaling	ITGB1 ERBB3 HRAS EGFR ITGA6 AKT1 LAMB1 IL1A LAMB3 LAMB2 LAMB4 LAMA5 YWHAZ PIK3CA YWHAQ RPS6KB1 MST1 EGF YWHAH PIK3R1 CDH1 YWHAG YWHAE ERBB2 LAMA1 LAMA2 LAMA3 LAMA4 ITGB4 PRKCA RXRG RXRA YWHAB CD9 LAMC2 LAMC3 COL17A1 CASP7 PMP22 CASP3 MST1R SFN MET GRB2 SHC1	ITGB1 ERBB3 HRAS EGFR ITGA6 AKT1 IL1A YWHAZ PIK3CA YWHAQ RPS6KB1 EGF YWHAH PIK3R1 CDH1 YWHAE LAMA2 LAMA3 ITGB4 PRKCA RXRG RXRA CASP7 PMP22 CASP3 MST1R SHC1	8.06005e-72
role of mef2d in t-cell apoptosis	HDAC1 NFATC1 HDAC2 CAPNS1 CD4 PLCG1 CD247 HLA-DRA CABIN1 FYN CAPN2 ZAP70 HLA-DRB1 PRKCA NR4A1 CAMK2B EP300 PRKCB1 TRA@ LCK PTPRC MEF2D LAT PPP3CA PPP3CB PPP3CC CD3D CD3E CD3G	HDAC1 NFATC1 HDAC2 CAPNS1 PLCG1 CD247 HLA-DRA CAPN2 ZAP70 HLA-DRB1 PRKCA NR4A1 CAMK2B PRKCB1 TRA@ LCK MEF2D LAT PPP3CA PPP3CB PPP3CC CD3D CD3E CD3G	7.49816e-71
import of palmitoyl-coa into the mitochondrial matrix	SLC25A20 CPT2 CPT1B	SLC25A20 CPT2 CPT1B	2.52973e-12
entry of influenza virion into host cell via endocytosis	NP PB1	NP	0.000149959
poly{(1,4)-alpha-glucosyl} glycogenin reacts with n orthophosphates to form glycogenin and n d-glucose 1-phosphates	PYGL GYG1 PYGM GYG2	PYGL GYG1 PYGM GYG2	7.58882e-16
notch receptor binds with a ligand	NOTCH4 NOTCH1 NOTCH2 NOTCH3	NOTCH4	0.000299918
presenilin action in notch and wnt signaling	HDAC1 AES FBXW11 DTX1 JUN TLE1 NCSTN CTNNB1 WIF1 KREMEN2 PSENEN DKK1 APH1B APH1A AXIN1 PSEN1 FOS NEDD4 MAP3K7 MAPK3 DVL1 RBPSUH MYC MAPK1 TCF1 FZD1 DLL1 PPARD APC NLK CSNK2A1 MAP3K7IP1 ADAM10 LRP6 CSNK1A1 CCND1 WNT1 DKK2 NOTCH1 GSK3B FRAT1 PPP2R5D CTBP1 CREBBP	HDAC1 JUN TLE1 NCSTN CTNNB1 PSENEN DKK1 AXIN1 FOS NEDD4 MAPK3 DVL1 MAPK1 FZD1 DLL1 APC ADAM10 LRP6 CSNK1A1 CCND1 GSK3B PPP2R5D CTBP1 CREBBP	1.11192e-63
transcription regulation by methyltransferase of carm1	RARA NCOA3 RXRA CREB1 CARM1 PRKAR2A PRKACG PRKAR2B PRKAR1A PRKAR1B PRKACB EP300 CREBBP BCL2	RXRA CREB1 CARM1 PRKAR2A PRKAR2B PRKAR1A PRKAR1B PRKACB CREBBP BCL2	2.04683e-32
packaging of telomere ends	ACD TINF2 HIST1H4J POT1 TERF2 TERF1 TERF2IP	ACD TERF2 TERF1 TERF2IP	2.65609e-14
regulation of ck1/cdk5 by type 1 glutamate receptors	PRKAR2A PRKAR2B ADRBK1 PPP1R1B CSNK1D CDK5R1 GRM1 PLCB1 GNB1 CAMK2B PRKAR1A PRKAR1B FREQ ADCY1 PPP1CA GNAS DRD2 DRD1 PRKACG CDK5 GNGT1 PRKACB PPP2R5D PPP3CA	PRKAR2A PRKAR2B ADRBK1 CSNK1D CDK5R1 GRM1 GNB1 CAMK2B PRKAR1A PRKAR1B FREQ PPP1CA GNAS DRD2 PRKACB PPP2R5D PPP3CA	9.30501e-51
nuclear import of rev protein	NUP88 AAAS SEH1L NUP85 NUP62 NUP133 RAN NUP107 NUP43 NUP188 NUP214 NUP210 RANBP2 POM121 NUP98 NUP160 KPNB1 NUP93 TPR NUPL1 NUPL2 NUP50 NUP54 NUP35 NUP37 NUP153 NUP155 NUP205 RAE1	NUP88 NUP85 NUP62 RAN NUP43 NUP188 NUP214 NUP210 RANBP2 NUP98 KPNB1 NUP93 TPR NUPL1 NUPL2 NUP50 NUP35 NUP153 NUP155 NUP205 RAE1	5.26792e-61
toll like receptor tlr6:tlr2 cascade	TLR2 TLR6	TLR2	0.000149959
activation of caspases through apoptosome-mediated cleavage	CASP7 CASP3 APAF1 CYCS CASP9	CASP7 CASP3 APAF1 CYCS CASP9	2.84588e-19
removal of licensing factors from origins	PSMD9 PSMD8 PSMB10 PSMD5 PSMD4 PSMF1 RPS27A PSMD1 PSMD3 PSMD2 ORC2L MCM10 GMNN CDC6 ORC4L CDT1 ORC6L PSMA2 PSMA3 PSMA1 PSMA6 PSMA7 PSMA4 PSMA5 PSMC1 PSMC2 PSMC3 PSMC4 PSMC5 PSMC6 ORC3L PSMD6 PSME2 PSME3 PSME1 MCM7 MCM6 MCM5 MCM4 MCM3 MCM2 MCM8 ORC5L ORC1L PSMD14 PSMD11 PSMD10 PSMD13 PSMD12 PSMB1 PSMB9 PSMB8 PSMB7 PSMB6 PSMB5 PSMB4 PSMB3 PSMB2 PSMD7	PSMD8 PSMB10 PSMD5 PSMD4 PSMF1 RPS27A PSMD1 PSMD3 ORC2L CDC6 ORC4L CDT1 ORC6L PSMA3 PSMA1 PSMA6 PSMA4 PSMA5 PSMC1 PSMC2 PSMC3 PSMC4 PSMC5 PSMC6 ORC3L PSMD6 PSME2 PSME3 PSME1 MCM7 MCM3 MCM2 PSMD14 PSMD11 PSMD13 PSMD12 PSMB9 PSMB7 PSMB6 PSMB4 PSMB3 PSMB2 PSMD7	2.97399e-111
mets affect on macrophage differentiation	ETV3 HDAC2 HDAC5 RBL1 E2F1 FOS JUN HRAS CSF1R CSF1 E2F4 ETS2 DDX20 RBL2 SIN3B NCOR2 ETS1 SIN3A	HDAC2 HDAC5 RBL1 FOS JUN HRAS CSF1R E2F4 NCOR2	1.32503e-27
oxidative decarboxylation of alpha-ketoisocaproate to isovaleryl-coa by branched-chain alpha-ketoacid dehydrogenase	DLD BCKDHB DBT BCKDHA	DLD BCKDHB DBT BCKDHA	7.58882e-16
collagen-mediated activation cascade	SRC FCER1G SYK PLCG2 COL1A2 COL1A1 GP6	SRC FCER1G SYK PLCG2 COL1A2 COL1A1	8.96541e-22
phosphatidylcholine biosynthesis pathway	PCYT1A CEPT1 CHKA	PCYT1A	0.000224938
internal ribosome entry pathway	CASP6 CASP7 CASP4 CASP5 CASP2 CASP3 CASP1 EIF4G3 EIF4G2 EIF4G1 CASP8 CASP9 CASP10 EIF3S10 EIF4E PTBP2 PTBP1 EIF4A1	CASP6 CASP7 CASP4 CASP5 CASP3 CASP1 EIF4G3 EIF4G1 CASP8 CASP9 CASP10 EIF4E EIF4A1	1.27041e-40
polo-like kinase mediated events	PLK1 CDC25C WEE1 PKMYT1	PLK1 CDC25C WEE1	1.01189e-11
nfkb activation by nontypeable hemophilus influenzae	TGFB1 TGFB2 TGFB3 MAP4K4 SMAD4 NFKBIA TGFBR1 SMAD3 MAPK14 MAPK11 IL1B MAP3K7 IKBKB NFKB1 RELA MYD88 DUSP1 TGFBR2 NR3C1 MUC2 IKBKG CHUK TNF MUC5AC EP300 MAP2K3 TLR2 IL8 CREBBP MAP2K6	TGFB2 MAP4K4 SMAD4 TGFBR1 SMAD3 MAPK11 IL1B IKBKB NFKB1 RELA MYD88 TGFBR2 NR3C1 IKBKG CHUK TNF MUC5AC MAP2K3 TLR2 IL8 CREBBP	1.75597e-60
fgfr3c ligand binding and activation	FGFR3	FGFR3	7.49794e-05
elongation of intron-containing transcripts and co-transcriptional mrna splicing	POLR2C NCBP2 ERCC2 ERCC3 HNRPH2 HNRPH1 NCBP1 HNRPA2B1 PCBP2 PCBP1 PTBP1 GTF2H3 GTF2H2 GTF2H1 HNRPR GTF2H4 POLR2E POLR2D POLR2G POLR2F HNRPA1 HNRPA0 HNRPA3 POLR2B POLR2L MNAT1 POLR2I POLR2H POLR2K POLR2J HNRPD HNRPF GTF2F1 HNRPC GTF2F2 HNRPM HNRPL METTL3 HNRPK RBMX HNRPU CDK7 POLR2A CCNH	POLR2C NCBP2 ERCC3 HNRPH1 NCBP1 HNRPA2B1 PCBP2 PCBP1 GTF2H3 GTF2H2 GTF2H1 HNRPR GTF2H4 POLR2E POLR2D POLR2G POLR2F HNRPA1 HNRPA0 HNRPA3 POLR2B POLR2L POLR2I POLR2H HNRPF GTF2F1 HNRPC GTF2F2 HNRPM METTL3 HNRPK RBMX HNRPU CDK7 CCNH	3.21509e-96
downregulated of mta-3 in er-negative breast tumors	HDAC1 SNAI1 TUBA8 GREB1 HSPB1 K-ALPHA-1 TUBA3 TUBA2 TUBA1 ESR1 CTSD TUBA6 TUBA4 GAPDH SNAI2 CDH1 MBD3 ALDOA SNAI3 PDZK1 MTA3	HDAC1 SNAI1 GREB1 CTSD CDH1 MBD3 ALDOA PDZK1	8.21316e-24
de novo synthesis of the pyrimidine ring and conversion to ump	DHODH UMPS CAD	DHODH UMPS	3.3734e-08
il6-mediated signaling events	TNFSF11 TIMP1 JUNB GAB2 CRP HSP90B1 IL6ST MAPK14 AKT1 MAPK11 MAP2K4 MITF TYK2 A2M CEBPB STAT3 STAT1 CEBPD PIK3CA FOS JUN VAV1 PIAS1 JAK2 LBP PIK3R1 JAK1 MYC FGG FOXO1A RAC1 PRKCD IL6R HCK GAB1 IRF1 SOCS3 SOS1 MAP2K6 PTPN11 LMO4 IL6 PIAS3 GRB2 MCL1	TNFSF11 TIMP1 GAB2 CRP HSP90B1 IL6ST AKT1 MAPK11 MAP2K4 MITF TYK2 A2M CEBPB STAT3 PIK3CA FOS JUN VAV1 PIAS1 LBP PIK3R1 JAK1 FOXO1A PRKCD IL6R GAB1 IRF1 SOCS3 PTPN11 LMO4 IL6 MCL1	1.98534e-86
cell cycle: g2/m checkpoint	CDKN1A ATM PRKDC ATR CDC2 GADD45A CDC34 YWHAH WEE1 CHEK2 MYT1 BRCA1 CDKN2D MDM2 EP300 PIK4CA RPS6KA1 CCNB1 TP53 RASGRF1 SFN CHEK1	CDKN1A PRKDC ATR CDC2 GADD45A CDC34 YWHAH WEE1 MYT1 BRCA1 CDKN2D MDM2 RPS6KA1 CCNB1 TP53 CHEK1	1.57186e-48
conversion of cytosolic inosine 5'-monophosphate (imp), nad+, and h2o to xanthosine 5'-monophosphate (xmp) and nadh + h+	IMPDH1 IMPDH2	IMPDH1 IMPDH2	1.12447e-08
inhibition of cellular proliferation by gleevec	CRKL HRAS AKT1 MAP2K1 MAP2K4 RAF1 BCR STAT1 PIK3CA MAP3K1 JUN MAPK3 JAK2 PIK3R1 MAPK8 FOS MYC SOS1 STAT5B STAT5A GRB2 BCL2	HRAS AKT1 MAP2K4 BCR PIK3CA MAP3K1 JUN MAPK3 PIK3R1 MAPK8 FOS STAT5A BCL2	7.37545e-39
displacement of dna glycosylase by ape1	SMUG1 MUTYH MPG UNG2 TDG APEX1 MBD4 NTHL1 OGG1	MPG APEX1 MBD4	2.12497e-10
phosphorylation of cytosolic nucleosides by adenosine kinase	ADK	ADK	7.49794e-05
intrinsic pathway	F2 PRCP KLKB1 F8 F9 VWF KNG1 GP1BA C1QBP GP1BB SERPING1 GP9 F12 GP5 F10 F11 A2M	F2 PRCP KLKB1 F8 KNG1 GP1BA C1QBP F12 F10 F11 A2M	2.08876e-34
how does salmonella hijack a cell	WASF1 RAC1 ARPC3 ARPC1B ARPC1A ARPC4 WASL ARPC2 ACTR3 ACTR2 CDC42	WASF1 ARPC3 ARPC1B ARPC1A WASL ARPC2 ACTR3 CDC42	6.65965e-27
budding	NP PB1	NP	0.000149959
signaling events mediated by stem cell factor receptor (c-kit)	MAP4K1 GRAP2 CRKL HRAS SPRED1 SPRED2 GAB1 AKT1 MAP2K1 MITF GSK3B RAF1 MAP2K2 STAT3 STAT1 PIK3CA TEC RPS6KB1 MAPK3 DOK1 JAK2 PIK3R1 FOXO3A LYN SHC1 MAPK8 LNK FER SNAI2 KITLG PTPN6 EPOR SOCS1 SOS1 EPO VAV1 GRB10 PTPN11 BAD CBL KIT PDK1 PTEN STAT5A GRB2 APS PTPRO BRDG1 MATK CREBBP BCL2	MAP4K1 HRAS SPRED2 GAB1 AKT1 MITF GSK3B MAP2K2 STAT3 PIK3CA TEC RPS6KB1 MAPK3 DOK1 PIK3R1 FOXO3A LYN SHC1 MAPK8 FER PTPN6 SOCS1 VAV1 PTPN11 BAD KIT PDK1 PTEN STAT5A PTPRO MATK CREBBP BCL2	1.88188e-86
coenzyme a biosynthesis	SLC25A16 COASY PANK2 PPCS PPCDC	SLC25A16 COASY PPCS	2.52973e-11
signaling events mediated by hdac class ii	HDAC3 HDAC5 HDAC4 K-ALPHA-1 HDAC9 RFXANK HDAC7A NCOR2 XPO1 MEF2C NUP62 RAN HDAC6 CAMK4 ADRBK1 SUMO1 NUP214 GATA1 NUP210 RANBP2 NR3C1 SRF GNB1 RANGAP1 YWHAB BCOR HDAC10 GATA2 TUBB2B UBE2I BCL6 ESR1 NUP153 GNG2 HDAC11 HSP90AA1 YWHAE ANKRA2	HDAC5 HDAC9 RFXANK HDAC7A NCOR2 XPO1 MEF2C NUP62 RAN HDAC6 ADRBK1 SUMO1 NUP214 GATA1 NUP210 RANBP2 NR3C1 SRF GNB1 GATA2 UBE2I BCL6 NUP153 YWHAE	6.10533e-66
export of viral ribonucleoproteins from nucleus	NP PB1	NP	0.000149959
common pathway	F2 F5 SERPINC1 F13B FGA F13A1 F10 FGG PROC THBD FGB	F2 F5 SERPINC1 F10 PROC THBD FGB	2.21933e-23
stat3 signaling pathway	STAT3 FRAP1 MAPK3 MAPK1 JAK2 JAK3 JAK1 TYK2	STAT3 FRAP1 MAPK3 MAPK1 JAK3 JAK1 TYK2	5.38019e-25
m/g1 transition	ORC3L ORC4L ORC5L ORC2L ORC1L CDT1 ORC6L MCM7 MCM6 MCM5 MCM4 MCM3 MCM2 CDC6 MCM8	ORC3L ORC4L ORC2L CDT1 ORC6L MCM7 MCM3 MCM2 CDC6	1.36401e-28
beta oxidation of butanoyl-coa to acetyl-coa	ECHS1 ACADS HADHSC	ECHS1	0.000224938
signaling events regulated by ret tyrosine kinase	PTK2 HRAS RET GAB1 CRK BCAR1 PIK3CA JUN MAPK3 MAPK1 DOK6 PXN PIK3R1 DOK5 MAPK8 SRC PDLIM7 SHC1 RAC1 PRKCA CREB1 RAP1A DOK4 RHOA FRS2 SHANK3 RASA1 NCK1 SOS1 GRB10 PTPN11 IRS1 IRS2 GRB2 GFRA1 GDNF GRB7 DOK1	PTK2 HRAS GAB1 CRK PIK3CA JUN MAPK3 MAPK1 PIK3R1 DOK5 MAPK8 SRC SHC1 PRKCA CREB1 RASA1 NCK1 PTPN11 IRS1 GFRA1 GRB7 DOK1	4.5097e-60
effects on ca++ levels	ITPR1	ITPR1	7.49794e-05
p38 signaling mediated by mapkap kinases	YWHAZ SFN MAPKAPK3 SRF TH TCF3 HSPB1 CDC25B LSP1 YWHAQ CREB1 YWHAG MAPK14 ETV1 YWHAH MAPK11 TSC2 YWHAB RAF1 MAPKAPK2 YWHAE	YWHAZ MAPKAPK3 SRF TH TCF3 CDC25B LSP1 YWHAQ CREB1 ETV1 YWHAH MAPK11 TSC2 YWHAE	1.8116e-42
integrin signaling pathway	ACTA1 CRKL LRPAP1 HRAS PTK2 RAPGEF1 ZYX CAV1 FYN TLN1 BCR MLC1 PXN PPP1R12B TNS1 ITGB1 SRC CAPN1 CSK NOLC1 VCL RHOA BCAR1 MAPK8 ACTN3 ACTN2 ACTN1 SOS1 ACTN4 ROCK1 GRB2 SHC1	LRPAP1 HRAS PTK2 RAPGEF1 ZYX CAV1 BCR MLC1 PPP1R12B ITGB1 SRC CAPN1 CSK NOLC1 VCL MAPK8 ACTN2 ACTN1 ACTN4 ROCK1 SHC1	1.58357e-59
lissencephaly gene (lis1) in neuronal migration and development	VLDLR LRPAP1 NUDC NDEL1 KATNA1 ABL1 DAB1 IQGAP1 DYNLT1 PLA2G7 CDK5R1 RELN DCX CDK5R2 YWHAE MAP1B RAC1 DYNC1H1 RHOA PAFAH1B1 PAFAH1B3 PAFAH1B2 RSN LRP8 CDK5 PPP2R5D CSNK2A1 CDC42	DNAH1 ABL1 CDK5R1 DCX NDEL1 DCTN2 DCTN3 DCTN1 DCTN6 LRP8 RELN VLDLR LRPAP1 KATNA1 IQGAP1 YWHAE DYNC1H1 PAFAH1B1 PPP2R5D CDC42	6.56763e-43
purine biosynthesis	TXN NME1 NME2 GUK1 RRM2 RRM1 GMPS TXNRD1	TXN NME1 GUK1 RRM1 TXNRD1	1.59369e-17
role of erk5 in neuronal survival pathway	NGFB HRAS MAP2K2 MAP2K1 MAP2K5 BDNF RAF1 PIK3CA NTRK1 MAPK3 MAPK1 MAPK7 PIK3R1 NTF3 SHC1 CREB1 RPS6KA1 SOS1 AKT1 PLCG1 MEF2C MEF2B MEF2A GRB2 MEF2D PDPK1	NGFB HRAS MAP2K2 MAP2K5 BDNF PIK3CA MAPK3 MAPK1 MAPK7 PIK3R1 SHC1 CREB1 RPS6KA1 AKT1 PLCG1 MEF2C MEF2A MEF2D PDPK1	3.40922e-56
repair synthesis of patch ~27-30 bases long by dna polymerase	PCNA RFC3 RFC1 RFC5 RFC4 RPA1 POLD2 RPA3 RPA2 POLD1 POLE POLD3 POLD4 POLE2 RFC2	PCNA RFC3 RFC5 RFC4 RPA1 POLD2 RPA3 RPA2 POLD1 POLD3 POLE2	2.30378e-35
role of erbb2 in signal transduction and oncology	LRPPRC HRAS EGFR CARM1 MAP2K2 MAP2K1 RAF1 STAT3 PIK3CA MAPK3 MAPK1 JAK2 JAK3 PIK3R1 JAK1 ERBB2 ERBB3 SHC1 ERBB4 IL6R AKT1 EP300 SOS1 ESR1 IL6 GRB2 GRIP1 PDPK1	LRPPRC HRAS EGFR CARM1 MAP2K2 STAT3 PIK3CA MAPK3 MAPK1 JAK3 PIK3R1 JAK1 ERBB3 SHC1 ERBB4 IL6R AKT1 IL6 PDPK1	3.57968e-55
terminal pathway of complement	C8A C8B C8G DAB2 C7 C6 C5	C8A C8B C8G DAB2 C7 C6 C5	6.72523e-26
rna polymerase iii transcription	POLR3F POLR2E POLR3D POLR3E POLR3B POLR2K POLR2F POLR3A POLR2L POLR2H POLR3H LZTS1	NR3C1 SSB POLR3F POLR2E POLR3D POLR3E POLR2F POLR2L POLR2H	5.32639e-23
leading strand synthesis	PCNA POLA2 PRIM2A POLD1 POLD2 POLD3 POLD4 POLA PRIM1	PCNA POLA2 PRIM2A POLD1 POLD2 POLD3 PRIM1	2.42108e-24
signaling events mediated by ptp1b	PDGFRB CSF1R EGFR CSF1 SPRY2 INSR NOX4 CRK TYK2 EGF YES1 CAV1 TXN STAT3 PRLR ITGA2B FYN FGR DOK1 JAK2 CAPN1 LYN TRPV6 SRC ITGB3 PIK3R1 RHOA LEPR FER PIK3CA BLK HCK PTPN1 FCGR2A BCAR1 CDH2 SOCS3 AKT1 IRS1 INS LEP STAT5B STAT5A GRB2 CSN2 PRL LAT YBX1 LCK SHC1	PDGFRB CSF1R EGFR SPRY2 INSR CRK TYK2 EGF YES1 CAV1 TXN STAT3 PRLR ITGA2B FGR DOK1 CAPN1 LYN TRPV6 SRC PIK3R1 LEPR FER PIK3CA PTPN1 FCGR2A CDH2 SOCS3 AKT1 IRS1 INS LEP STAT5A PRL LAT LCK SHC1	1.21157e-98
dna strand elongation	PCNA POLA2 PRIM2A POLD1 POLD2 POLD3 POLD4 POLA PRIM1	PCNA POLA2 PRIM2A POLD1 POLD2 POLD3 PRIM1	2.42108e-24
hop pathway in cardiac development	GATA4 SRF HOP NKX2-5	GATA4 SRF	6.74679e-08
lpa4-mediated signaling events	ADCY4 ADCY5 ADCY6 ADCY7 ADCY1 ADCY2 ADCY3 PRKCE ADCY8 ADCY9 CREB1 PRKACA GPR23 RPS6KA5	ADCY4 ADCY7 ADCY2 ADCY3 PRKCE ADCY8 ADCY9 CREB1 PRKACA RPS6KA5	2.04683e-32
hiv-1 transcription elongation	NCBP1 NCBP2 ERCC2 ERCC3 CTDP1 RDBP SUPT5H COBRA1 GTF2H3 GTF2H2 GTF2H1 GTF2H4 POLR2E POLR2D POLR2G POLR2F POLR2A POLR2C POLR2B POLR2L MNAT1 TH1L POLR2I POLR2H POLR2K POLR2J GTF2F1 GTF2F2 WHSC2 SUPT4H1 CDK7 CCNH	NCBP1 NCBP2 ERCC3 CTDP1 RDBP SUPT5H COBRA1 GTF2H3 GTF2H2 GTF2H1 GTF2H4 POLR2E POLR2D POLR2G POLR2F POLR2C POLR2B POLR2L POLR2I POLR2H GTF2F1 GTF2F2 CDK7 CCNH	6.64123e-69
synthesis of bile acids and bile salts via 27-hydroxycholesterol	CYP7B1 CYP8B1 AKR1D1 CYP27A1 HSD3B7 AKR1C4	CYP7B1 AKR1D1 CYP27A1 AKR1C4	1.13832e-14
cdk regulation of dna replication	MCM7 ORC4L ORC5L MCM6 ORC1L CDKN1B CCNE1 CDT1 ORC6L MCM5 ORC2L ORC3L MCM4 MCM3 MCM2 KITLG CDK2 CDC6	MCM7 ORC4L CDKN1B CCNE1 CDT1 ORC6L ORC2L ORC3L MCM3 MCM2 CDK2 CDC6	2.82137e-37
protein kinase a at the centrosome	PPP1CA PRKAG1 PRKCE AKAP9 PRKAR2A PKN1 PRKACG PRKAR2B PRKACB PPP2R5D CDC2 RHOA	PPP1CA PRKAG1 PRKCE AKAP9 PRKAR2A PRKAR2B PRKACB PPP2R5D CDC2	5.99563e-30
regulation of splicing through sam68	SRC MAP2K2 HRAS KHDRBS1 MAPK3 MAP2K1 MAPK1 CDC2 RAF1 RASA1	SRC MAP2K2 HRAS KHDRBS1 MAPK3 MAPK1 CDC2 RASA1	1.81627e-27
cyclin e associated events during g1/s transition	CDC25A CDK2 CDK7 MNAT1 CCNH WEE1	CDC25A CDK2 CDK7 CCNH WEE1	1.70753e-18
synthesis of glycosylphosphatidylinositol (gpi)	PIGA PIGB PIGC PIGF PIGG PIGH PIGL PIGM PIGN PIGO PIGP PIGQ PIGV PIGW PIGX SEMA6D DPM2	PIGA PIGH PIGL PIGQ PIGV DPM2	1.58508e-18
rna polymerase i promoter clearance	TAF1C TAF1B POLR2H ERCC3 POLR1A GTF2H3 GTF2H2 ERCC2 UBTF TAF1A GTF2H4 RRN3 POLR1B POLR1C POLR1D CDK7 MNAT1 CCNH GTF2H1 POLR2K	TAF1C POLR2H ERCC3 GTF2H3 GTF2H2 UBTF TAF1A GTF2H4 POLR1B POLR1D CDK7 CCNH GTF2H1	1.14942e-39
intrinsic pathway for apoptosis	BID	BID	7.49794e-05
nitric oxide signaling pathway	NOS1 PRKAR1B DLG4 PRKCA CAMK2B PRKCB1 GRIN2B GRIN2C PRKACG GRIN2A PRKAR1A GRIN2D PRKACB PRKAR2B PPP3CA PPP3CB PPP3CC GRIN1 PRKAR2A	NOS1 PRKAR1B PRKCA CAMK2B PRKCB1 GRIN2C GRIN2A PRKAR1A GRIN2D PRKACB PRKAR2B PPP3CA PPP3CB PPP3CC PRKAR2A	6.79879e-47
fatty acyl-coa biosynthesis	FASN ACACB	ACACB	0.000149959
mtorc1-mediated signalling	GBL RHEB FRAP1 KIAA1303	RHEB FRAP1	6.74679e-08
nonhomologous end-joining (nhej)	LIG4 XRCC6 XRCC5 XRCC4 PRKDC	LIG4 XRCC6 XRCC5 XRCC4 PRKDC	2.84588e-19
smac binds to iaps	CASP7 BIRC4 CASP3 DIABLO CASP9	CASP7 CASP3 CASP9	2.52973e-11
regulation of p38-alpha and p38-beta	RIPK1 LCK MAPK11 MAP2K4 YES1 MAP3K3 FYN FGR OSM DUSP8 LYN DUSP1 SRC TRAF6 RAC1 MAP2K3 BLK HCK DUSP16 DUSP10 MAP3K7IP1 MAPK14 MAP2K6 RALB MAP3K12 RALA PAK1 PAK2 PAK3	RIPK1 LCK MAPK11 MAP2K4 YES1 MAP3K3 FGR DUSP8 LYN SRC TRAF6 MAP2K3 RALB MAP3K12 RALA PAK1 PAK2	1.39522e-48
glucocorticoid biosynthesis	CYP17A1 CYP21A2 CYP11B1 HSD11B1	CYP17A1	0.000299918
ca-calmodulin-dependent protein kinase activation	CAMKK2 CAMK1 CAMK2G CAMK2A CAMK2B CAMK4 CAMK2D CAMKK1 CREB1	CAMKK2 CAMK1 CAMK2G CAMK2B CREB1	3.58581e-17
sprouty regulation of tyrosine kinase signals	HRAS EGFR SPRY3 SPRY2 SPRY1 SPRY4 RAF1 EGF MAPK3 MAPK1 SH3KBP1 SRC SHC1 SH3GLB1 SH3GLB2 RASA1 SOS1 MAP2K2 MAP2K1 CBL GRB2 PTPRB	HRAS EGFR SPRY2 EGF MAPK3 MAPK1 SRC SHC1 SH3GLB1 RASA1 MAP2K2 PTPRB	9.82778e-36
g2/m dna damage checkpoint	TREX1 CHEK2 NPAT CHEK1	NPAT CHEK1	6.74679e-08
negative regulation of glucokinase by glucokinase regulatory protein	GCK GCKR	GCK GCKR	1.12447e-08
s1p3 pathway	PDGFRB ITGB3 DNMT1 EDG1 EDG3 MAPK3 RAC1 SRC AKT3 AKT1 MAPK1 JAK2 ITGAV CXCR4 VEGF RHOA GNA13 GNA12 FLT1	PDGFRB DNMT1 MAPK3 SRC AKT1 MAPK1 GNA13 FLT1	3.0506e-24
signaling events activated by hepatocyte growth factor receptor (c-met)	MAP4K1 PTK2 CRKL JUN HRAS DOCK1 RAP1B MAP2K1 GAB1 CTNNB1 AKT1 PTK2B BAG1 RAPGEF1 MAP2K4 CRK GLMN MUC20 STAT3 INPPL1 PTEN PIK3CA RPS6KB1 MAP3K5 MAPK3 GRB2 CBL PXN PIK3R1 RANBP9 MAPK8 SH3KBP1 SRC SHC1 FOS HGS RANBP10 RAP1A HGF RASA1 RAF1 INPP5D NCK1 SOS1 MAP2K2 PTPN11 BAD PLCG1 PAK1 PDK1 MET ELK1 MAPK1 PTPRJ	MAP4K1 PTK2 JUN HRAS DOCK1 GAB1 CTNNB1 AKT1 BAG1 RAPGEF1 MAP2K4 CRK GLMN STAT3 INPPL1 PTEN PIK3CA RPS6KB1 MAP3K5 MAPK3 PIK3R1 RANBP9 MAPK8 SRC SHC1 FOS HGS RASA1 INPP5D NCK1 MAP2K2 PTPN11 BAD PLCG1 PAK1 PDK1 ELK1 MAPK1 PTPRJ	2.47573e-102
beta oxidation of hexanoyl-coa to butanoyl-coa	HADHB ECHS1 HADHA ACADS HADHSC	HADHB ECHS1 HADHA	2.52973e-11
toll like receptor tlr1:tlr2 cascade	TLR2 TLR1	TLR2 TLR1	1.12447e-08
apoptotic dna-fragmentation and tissue homeostasis	CASP7 H1FOO H1F0 CASP3 GZMB HMGB2 HMGB1 H1FX ENDOG DFFA DFFB	CASP7 CASP3 GZMB HMGB2 HMGB1 H1FX ENDOG DFFA	6.65965e-27
rna polymerase i transcription initiation	TAF1C TAF1B TAF1A ERCC3 RRN3 GTF2H3 GTF2H2 PCAF UBTF ERCC2 GTF2H4 GTF2H1 POLR1A POLR1B POLR1C POLR1D CDK7 MNAT1 CCNH POLR2H POLR2K	TAF1C TAF1A ERCC3 GTF2H3 GTF2H2 PCAF UBTF GTF2H4 GTF2H1 POLR1B POLR1D CDK7 CCNH POLR2H	1.8116e-42
pausing and recovery of tat-mediated hiv-1 elongation	SSRP1 TCEB2 TCEB1 CTDP1 CCNT1 RDBP SUPT5H TCEB3 COBRA1 ELL SUPT16H TCEA1 POLR2E POLR2D POLR2G POLR2F POLR2A POLR2C POLR2B POLR2L TH1L POLR2I POLR2H POLR2K POLR2J GTF2F1 GTF2F2 WHSC2 SUPT4H1 CDK9	SSRP1 TCEB2 TCEB1 CTDP1 CCNT1 RDBP SUPT5H COBRA1 ELL TCEA1 POLR2E POLR2D POLR2G POLR2F POLR2C POLR2B POLR2L POLR2I POLR2H GTF2F1 GTF2F2 CDK9	1.18682e-63
electron transport chain	NDUFA6 COX5A NDUFB9 NDUFB8 NDUFB7 NDUFB6 NDUFB5 NDUFB4 NDUFB3 NDUFB2 NDUFB1 UQCRQ NDUFAB1 ETFB UQCRH COX6B1 UQCRB NDUFV3 NDUFV2 NDUFV1 COX5B NDUFB11 NDUFB10 UQCR NDUFC1 NDUFA10 NDUFA11 NDUFA12 NDUFA13 TLE1 COX6C UCRC ETFA NDUFA7 NDUFA4 NDUFA5 NDUFA2 NDUFA3 NDUFA1 COX8A NDUFA8 NDUFA9 NDUFC2 COX4I1 CYCS COX6A1 SDHC COX7A2L COX7B CYC1 SDHD NDUFS1 NDUFS2 NDUFS3 NDUFS4 NDUFS5 NDUFS6 NDUFS7 NDUFS8 HSSU…	NDUFA6 COX5A NDUFB7 NDUFB6 NDUFB5 NDUFB3 NDUFB2 UQCRQ NDUFAB1 ETFB UQCRH UQCRB NDUFV2 NDUFV1 NDUFB10 UQCR NDUFC1 NDUFA10 TLE1 COX6C UCRC ETFA NDUFA5 NDUFA2 NDUFA1 COX8A NDUFA9 NDUFC2 COX4I1 CYCS SDHC COX7A2L COX7B SDHD NDUFS1 NDUFS2 NDUFS3 NDUFS4 NDUFS5 NDUFS6 NDUFS8 SDHB UQCRC2 UQCRC1	5.44836e-111
phosphorylated glycogen synthase catalyzes the addition of glucose residues to the non-reducing end of a (1,4)-alpha-d-glucose multimer when activated by glucose-6-phosphate	GYS1 GYS2 GYG1 GYG2	GYG1 GYG2	6.74679e-08
urea synthesis	ASS NAGS ARG1 OTC SLC25A15 CPS1 ASL	OTC CPS1 ASL	8.85406e-11
conjugation of salicylate with glycine	ACSM2 GLYAT	ACSM2 GLYAT	1.12447e-08
synthesis of dolichol-phosphate mannose	DPM3 DPM2 DPM1	DPM2 DPM1	3.3734e-08
proteasome complex	RPN1 RPN2 PSMD4 PSMD3 UBE3A PSMA2 PSMA3 PSMA1 PSMA6 PSMA7 PSMA4 PSMA5 UBE1 UBE2A PSMD14 PSMD11 PSMD12 PSMB7 PSMB6 PSMB5 PSMB4 PSMB3 PSMB2 PSMB1	PSMD4 PSMD3 UBE3A PSMA3 PSMA1 PSMA6 PSMA4 PSMA5 UBE2A PSMD14 PSMD11 PSMD12 PSMB7 PSMB6 PSMB4 PSMB3 PSMB2	9.30501e-51
syndecan-4-mediated signaling events	PTK2 CCL5 DNM2 ITGA5 SDCBP ADAM12 NUDT16L1 MDK FZD7 THBS1 CXCR4 ITGB1 LAMA1 LAMA3 RAC1 PRKCA TFPI PRKCD TNC RHOA CXCL12 TNFRSF13B FGF2 FGFR1 ACTN1 FN1 SNRPG SDC4 PLG MMP9 F2	PTK2 DNM2 ITGA5 SDCBP ADAM12 MDK FZD7 THBS1 ITGB1 LAMA3 PRKCA TFPI PRKCD TNC CXCL12 FGF2 FGFR1 ACTN1 FN1 SNRPG SDC4 PLG MMP9 F2	1.66031e-69
s1p4 pathway	EDG6 EDG8 MAPK3 PLCG1 MAPK1 GNA12 GNA13 RHOA CDC42	EDG6 EDG8 MAPK3 PLCG1 MAPK1 GNA13 CDC42	2.42108e-24
phosphorylation of mitochondrial nucleosides by thymidine kinase 2, mitochondrial	TK2	TK2	7.49794e-05
class i pi3k signaling events	NRAS HRAS RAP1A PLCG2 PLCG1 ARF5 PSCD2 CENTD3 PSCD1 YES1 INPPL1 PREX1 ARHGEF6 ARHGEF7 ARF1 FYN ARF6 FGR TIAM1 SGK ZAP70 FOXO3A LYN BLNK SRC RAC1 CENTA1 BLK PSCD3 HCK RHOA KRAS INPP5D ITK SOS1 SYK DAPP1 VAV1 PDK1 PTEN PLEKHA1 PLEKHA2 LAT HSP90AA1 LCK BTK	NRAS HRAS PLCG2 PLCG1 CENTD3 PSCD1 YES1 INPPL1 ARHGEF6 ARHGEF7 ARF6 FGR TIAM1 SGK ZAP70 FOXO3A LYN SRC PSCD3 KRAS INPP5D SYK DAPP1 VAV1 PDK1 PTEN LAT LCK BTK	3.76743e-77
activation, myristolyation of bid and translocation to mitochondria	GZMB BID NMT1 CASP8	GZMB BID NMT1 CASP8	7.58882e-16
control of gene expression by vitamin d receptor	SMARCC2 HDAC1 VDR COPS2 PCAF CARM1 SMARCC1 CHAF1A SMARCE1 SMARCA4 NCOR1 NCOA2 NCOA3 NCOA1 TSC2 TOP2B SUPT16H PRMT1 RXRA BAZ1B SMARCD1 EP300 SNW1 PPARBP ARID1A ACTL6A CREBBP	HDAC1 VDR COPS2 PCAF CARM1 SMARCC1 CHAF1A SMARCE1 SMARCA4 NCOR1 NCOA1 TSC2 TOP2B PRMT1 RXRA SMARCD1 PPARBP ARID1A ACTL6A CREBBP	6.91161e-59
reversal of insulin resistance by leptin	CPT1A PRKAB2 PRKAB1 PRKAG1 PRKAG2 PRKAA2 PRKAA1 LEPR LEP ACACA	CPT1A PRKAG1 PRKAA2 PRKAA1 LEPR LEP	2.68962e-20
recycling of eif2:gdp	EIF2B4 EIF2B5 EIF2B2 EIF2B3 EIF2B1 EIF2S1 EIF2S3 EIF2S2	EIF2B5 EIF2B2 EIF2B1 EIF2S1 EIF2S3 EIF2S2	3.58616e-21
mrna processing	GTF2H3 GTF2H2 ERCC2 ERCC3 GTF2H4 CDK7 MNAT1 CCNH GTF2H1	GTF2H3 GTF2H2 ERCC3 GTF2H4 CDK7 CCNH GTF2H1	2.42108e-24
activation of camp-dependent protein kinase pka	CCL4 PRKAR2A CCR3 CCR5 AGT PRKACG PTGER1 HTR2C CXCR4 EDN1 FPR1 GNB1 CHRM1 PRKAR1A PRKAR1B P2RY2 CXCL12 CCL11 F2 ADRA1B ADCY1 GNAS ADRB2 PRKAR2B GNGT1 PRKACB AGTR2	PRKAR2A CCR3 EDN1 FPR1 GNB1 PRKAR1A PRKAR1B CXCL12 CCL11 F2 ADRA1B GNAS ADRB2 PRKAR2B PRKACB AGTR2	2.74667e-46
estrogen responsive protein efp controls cell cycle and breast tumors growth	SMURF1 CCNB2 CCNB1 TP53 ESR1 TRIM25 SFN CDK2 CDK3 CDK4 CDK5 CDK6 CDK7 CDK8 CDC2	CCNB1 TP53 TRIM25 CDK2 CDK3 CDK7 CDK8 CDC2	2.59726e-25
processing of capped intronless pre-mrna	SNRPD3 NCBP1 NCBP2 LSM10 LSM11 SNRPB ZNF473 SNRPF SNRPG SNRPE	SNRPD3 NCBP1 NCBP2 SNRPB ZNF473 SNRPF SNRPG SNRPE	1.81627e-27
integrins in angiogenesis	PTK2 MFGE8 SRC CDKN1B IGF1R ROCK1 AKT1 PTK2B CASP8 SPP1 PIK3CA CSF1R TLN1 ILK MAPK3 GPR124 MAPK1 VEGF PXN PIK3R1 PIK4CB PIK4CA KDR TGFBR2 ITGB3 IGF1 RAC1 CD47 VCL VTN PIK3C2A COL4A3 RHOA BCAR1 FGF2 F11R CSF1 FN1 SDC1 PTPN11 CBL IRS1 ITGAV ANGPTL3 EDIL3 HSP90AA1 RPS6KB1 VAV3	PTK2 MFGE8 SRC CDKN1B IGF1R ROCK1 AKT1 CASP8 PIK3CA CSF1R ILK MAPK3 MAPK1 PIK3R1 PIK4CB KDR TGFBR2 CD47 VCL COL4A3 FGF2 FN1 PTPN11 IRS1 EDIL3 RPS6KB1 VAV3	1.04817e-70
fgf signaling pathway	CTTN PLAUR FRS2 SPRY2 PLCG1 PTPN11 CTNND1 NCAM1 PDK1 STAT1 MET PIK3CA JUN MAPK3 FGF19 MAPK1 PIK3R1 CDH1 CDH2 SRC SHC1 KLB FOS CAMK2A PLAU HGF FGFR4 GAB1 FGFR2 FGF1 FGFR1 RPS6KA1 SOS1 PMF1 AKT1 SDC2 PTK2B CBL RUNX2 STAT5B GRB2 SPP1 MMP9 PAK4 IL17RD FGF23	CTTN SPRY2 PLCG1 PTPN11 CTNND1 NCAM1 PDK1 PIK3CA JUN MAPK3 MAPK1 PIK3R1 CDH1 CDH2 SRC SHC1 FOS PLAU FGFR4 GAB1 FGFR2 FGFR1 RPS6KA1 PMF1 AKT1 SDC2 MMP9 PAK4	2.78559e-74
beta oxidation of decanoyl-coa to octanoyl-coa-coa	HADHB HADHSC HADHA ACADM ECHS1	HADHB HADHA ACADM ECHS1	3.79441e-15
overview of telomerase protein component gene htert transcriptional regulation	HDAC1 WT1 TP53 ZNF42 ESR1 SP1 MAX MYC TERT MXD1	HDAC1 WT1 TP53 MAX TERT MXD1	2.68962e-20
crna synthesis	NP PB1	NP	0.000149959
il2-mediated signaling events	NRAS HRAS GAB2 IRS1 MAPK14 MAP2K2 PTK2B MAPK11 STAM RAF1 MAPKAPK2 STAT3 STAT1 PIK3CA STAM2 FYN STAT5A RASA1 DOK2 MAPK3 MAPK1 JAK3 PIK3R1 JAK1 MYC MAPK9 CISH SHC1 FOS IFNG MAPK8 PRKCE JUN RHOA PRKCB1 KRAS IL2RA IL2RB SOCS1 SOCS3 SOS1 SOCS2 SYK PTPN11 IL2RG MAP2K1 IRS2 STAT5B CDK2 GRB2 IL2 PPP2R5D LCK ZNFN1A3 BCL2	NRAS HRAS GAB2 IRS1 MAP2K2 MAPK11 STAT3 PIK3CA STAT5A RASA1 DOK2 MAPK3 MAPK1 JAK3 PIK3R1 JAK1 MAPK9 SHC1 FOS MAPK8 PRKCE JUN PRKCB1 KRAS IL2RB SOCS1 SOCS3 SOCS2 SYK PTPN11 CDK2 IL2 PPP2R5D LCK BCL2	2.29041e-90
immunoregulatory interactions between a lymphoid and a non-lymphoid cell	KLRC1 TOMM40 CD40LG KLRD1 HLA-B HLA-A ITGA4 HLA-E B2M CD247 CD226 HCST CD200 PVR TYROBP KIR2DS1 MADCAM1 CDH1 CD200R1 AMICA1 ITGB1 IFITM1 ITGB2 KLRC4 ITGB7 HLA-G CD40 C3 VCAM1 CD8A KIR3DL1 KIR3DL2 CD8B KLRG1 SELL CXADR CRTAM CD96 CD160 CD81 KIR2DL1 ITGAL KIR2DL4 CD19 CD3E CD3G	TOMM40 CD40LG HLA-B ITGA4 B2M CD247 HCST CD200 PVR CDH1 ITGB1 IFITM1 ITGB2 ITGB7 HLA-G CD40 C3 VCAM1 CD8A CD8B SELL CXADR CD96 ITGAL KIR2DL4 CD3E CD3G	1.95138e-71
shc activation	INSR SHC1 INS	INSR SHC1 INS	2.52973e-12
mtor signaling pathway	HIF3A GBL MKNK1 FRAP1 RPS6 INSR TSC2 TSC1 CEBPD PIK3CA RPS6KB1 MAP3K5 PIK3R1 KIAA1303 PRKAB1 EIF3S10 EIF4E EIF4B AKT1 EIF4G1 IRS1 INS PDK1 PTEN PDK2 FKBP1A PPP2R5D RHEB EIF4A1 EEF2	GHR MKNK1 FRAP1 AKT1 TSC2 TSC1 PIK3CA RPS6KB1 PIK3R1 EIF4E EIF4G1 IRS1 PTEN PDK2 EIF4EBP1 FKBP1A PPP2R5D PDPK1 RHEB EIF4A1 HIF3A INSR MAP3K5 INS PDK1 EEF2	7.13075e-67
y branching of actin filaments	PSMA7 WASF2 RAC1 ARPC3 ARPC1B ARPC1A NCK1 ARPC4 WASL ARPC2 PIR ABL2 ACTR3 ACTR2 NCKAP1 CDC42	ARPC3 ARPC1B ARPC1A NCK1 WASL ARPC2 ABL2 ACTR3 NCKAP1 CDC42	1.63746e-31
apc-cdc20 mediated degradation of nek2a	MAD2L1 NEK2 BUB3 BUB1B CDC27 ANAPC11 UBE2C RPS27A CDC23 ANAPC10 UBE2E1 UBE2D1 CDC26 ANAPC1 CDC16 ANAPC2 ANAPC5 ANAPC4 ANAPC7 CDC20	MAD2L1 NEK2 BUB3 BUB1B CDC27 UBE2C RPS27A CDC23 ANAPC10 UBE2E1 UBE2D1 CDC26 CDC16 ANAPC7 CDC20	2.71952e-46
methylation	MTR TPMT NNMT COMT AHCY	MTR TPMT COMT AHCY	3.79441e-15
transport of connexons to the plasma membrane	GJB1 GJB2	GJB1	0.000149959
toll like receptor 3 (tlr3) cascade	TICAM1 RIPK1 CHUK IKBKB TLR3 IKBKG RELA	TICAM1 RIPK1 CHUK IKBKB TLR3 IKBKG RELA	6.72523e-26
syndecan-2-mediated signaling events	TGFB1 LAMA1 HRAS ITGA5 BAX EPB41 CAV2 MAPK3 CASK GNB2L1 VIL2 MAPK1 NF1 MAPK8 ITGA2 EPHB2 SRC LAMA3 PRKCD ITGB1 RHOA SDCBP TNFRSF13B RASA1 CASP3 FN1 SDC2 KNG1 TRAPPC4 CSF2 PRKACA MMP2 IL8	HRAS ITGA5 EPB41 CAV2 MAPK3 GNB2L1 VIL2 MAPK1 NF1 MAPK8 ITGA2 EPHB2 SRC LAMA3 PRKCD ITGB1 SDCBP RASA1 CASP3 FN1 SDC2 KNG1 CSF2 PRKACA MMP2 IL8	9.89311e-75
b cell survival pathway	ITGB1 DPF2 ZBTB7A CASP3 CASP7 PIK3CA BIRC5 FRAP1 CCT4 AKT1 PIK3R1 PDPK1	ITGB1 DPF2 CASP3 CASP7 PIK3CA BIRC5 FRAP1 CCT4 AKT1 PIK3R1 PDPK1	2.0253e-37
cox reactions	PTGS2	PTGS2	7.49794e-05
alk in cardiac myocytes	TGFB1 TGFB2 TGFB3 SMAD4 SMAD5 SMAD6 RFC1 SMAD1 BMPR1A BMP10 MYL2 NKX2-5 MAP3K7 NPPB NPPA TGFBR2 TGFBR1 GATA4 BMP7 BMP5 BMP4 BMP2 NOG MEF2C CHRD BMPR2 ATF2	TGFB2 SMAD4 SMAD1 BMPR1A MYL2 NPPB NPPA TGFBR2 TGFBR1 GATA4 BMP7 BMP5 BMP4 MEF2C BMPR2 ATF2	2.74667e-46
breakdown of hydrogen peroxide to water and molecular oxygen	CAT	CAT	7.49794e-05
skeletal muscle hypertrophy is regulated via akt-mtor pathway	PABPC1 MKNK1 FRAP1 AKT1 EIF2S1 EIF2S3 EIF2S2 INPPL1 PIK3CA RPS6KB1 PIK3R1 PSMC4 IGF1R IGF1 EIF4E RPS6 EIF2B5 EIF4G1 GSK3B PTEN PDK2 EIF4EBP1 PPP2R5D PDPK1 EIF4A1	PABPC1 MKNK1 FRAP1 AKT1 EIF2S1 EIF2S3 EIF2S2 INPPL1 PIK3CA RPS6KB1 PIK3R1 PSMC4 IGF1R EIF4E EIF2B5 EIF4G1 GSK3B PTEN PDK2 EIF4EBP1 PPP2R5D PDPK1 EIF4A1	1.0508e-70
reversible phosphorylation of cytosolic nucleoside diphosphates by nucleoside diphosphate kinase c hexamer	NME3	NME3	7.49794e-05
glucose uptake	GCK	GCK	7.49794e-05
pkc-catalyzed phosphorylation of inhibitory phosphoprotein of myosin phosphatase	PLCB1 TRIO PKN1 GNAQ PRKCA CACNA1A ARHGEF5 GNB1 ROCK1 CAMK2B ARHGEF1 VAV1 MYLK PPP1R12B GNA12 GNA13 GNGT1 ARHGAP5 PRKCB1 MYL2 PPP1R14A	GNAQ PRKCA ARHGEF5 GNB1 ROCK1 CAMK2B ARHGEF1 VAV1 MYLK PPP1R12B GNA13 ARHGAP5 PRKCB1 MYL2	1.8116e-42
ucalpain and friends in cell spread	ITGB1 ACTN3 ACTN1 ACTA1 CAPNS1 RAC1 SPTAN1 ACTN4 SRC TLN1 VIL2 PTK2 PXN CAPN1 ACTN2 RHOA	ITGB1 ACTN1 CAPNS1 SPTAN1 ACTN4 SRC VIL2 PTK2 CAPN1 ACTN2	1.63746e-31
aspirin blocks signaling pathway involved in platelet activation	PLCB1 PTGS1 TBXAS1 MAPK3 PRKCA HRAS GNB1 F2 F2R MAP2K1 MAPK1 GNGT1 PLA2G4A RAF1 PRKCB1 GNAI1	PTGS1 MAPK3 PRKCA HRAS GNB1 F2 F2R MAPK1 PRKCB1 GNAI1	1.63746e-31
angiopoietin receptor tie2-mediated signaling	PTK2 RPS6KB1 CDKN1A ITGA5 MAPK14 AKT1 ELK1 ELF1 CRK ELF2 TEK PIK3CA FYN FGF2 DOK2 MAPK3 ETS1 PXN PIK3R1 ANGPT2 MAPK8 ANGPT1 ANGPT4 ITGB1 FOXO1A SHC1 RAC1 TNIP2 TNF FES RASA1 NCK1 F2 RELA FN1 PLD2 BMX PTPN11 GRB14 STAT5B STAT5A GRB2 GRB7 MAPK1 AGTR1 RHEB MMP2 PAK1	PTK2 RPS6KB1 CDKN1A ITGA5 AKT1 ELK1 ELF1 CRK ELF2 TEK PIK3CA FGF2 DOK2 MAPK3 PIK3R1 ANGPT2 MAPK8 ANGPT1 ITGB1 FOXO1A SHC1 TNF FES RASA1 NCK1 F2 RELA FN1 PLD2 BMX PTPN11 GRB14 STAT5A GRB7 MAPK1 AGTR1 RHEB MMP2 PAK1	4.79767e-106
the co-stimulatory signal during t-cell activation	CD3E CTLA4 ICOS CD28 TRA@ CD80 PTPN11 HLA-DRB1 HLA-DRA CD86 CD3D GRB2 PIK3CA PIK3R1 ITK ICOSLG CD247 LCK CD3G	CD3E TRA@ PTPN11 HLA-DRB1 HLA-DRA CD86 CD3D PIK3CA PIK3R1 ICOSLG CD247 LCK CD3G	4.02297e-40
carm1 and regulation of the estrogen receptor	GTF2E1 NR3C1 GTF2F1 ESR1 CARM1 GTF3A POLR2A GTF2A1 GRIP1 EP300 MEF2C CREBBP	GTF2E1 NR3C1 GTF2F1 CARM1 GTF3A MEF2C CREBBP	5.32639e-23
eukaryotic protein translation	EIF4G3 EIF1 EIF4G1 EIF1AX EIF5 ITGB4BP EIF5B EIF4A1 EIF3S10 EIF4G2 EIF4E EIF4A2 EIF2S1 EIF2S3 EIF2S2	EIF4G3 EIF4G1 EIF5 ITGB4BP EIF5B EIF4A1 EIF4E EIF2S1 EIF2S3 EIF2S2	6.14048e-32
wnt lrp6 signalling	FZD1 LRP6 DKK2 DKK1 WNT8A WNT8B KREMEN2	FZD1 LRP6 DKK1	8.85406e-11
classical complement pathway	C1R C1QC C9 C1QA C1QB C8A C8B C4A C8G C1S C2 C7 C6 C5 C3	C1R C9 C1QB C8A C8B C8G C1S C2 C7 C6 C5 C3	6.91513e-39
cellular roles of anthrax toxin	IL18 ANTXR2 MAP2K2 CASP1 NALP1 MAP2K3 MAPK3 MAP2K1 MAPK1 MAP2K7 MAP2K6 DEFA1 MAP2K4 ANTXR1 IL1B TNF VCAM1	IL18 MAP2K2 CASP1 MAP2K3 MAPK3 MAPK1 DEFA1 MAP2K4 IL1B TNF VCAM1	2.08876e-34
formation of transcription-coupled ner (tc-ner) repair complex	ERCC8 ERCC1 ERCC2 ERCC3 ERCC4 ERCC5 ERCC6 GTF2H3 GTF2H2 GTF2H1 TCEA1 POLR2E POLR2D POLR2G POLR2F POLR2A POLR2C POLR2B POLR2L MNAT1 GTF2H4 POLR2I POLR2H POLR2K POLR2J CDK7 CCNH XAB2	ERCC8 ERCC1 ERCC3 ERCC5 ERCC6 GTF2H3 GTF2H2 GTF2H1 TCEA1 POLR2E POLR2D POLR2G POLR2F POLR2C POLR2B POLR2L GTF2H4 POLR2I POLR2H CDK7 CCNH XAB2	7.63933e-65
ras signaling pathway	BCL2L1 PLD1 RALBP1 RAC1 VAV1 PIK3CA HRAS MLLT7 CHUK CASP9 AKT1 BAD SOS1 RALGDS PDPK1 RHOA PIK3R1 RAF1 RALA CDC42	BCL2L1 PLD1 VAV1 PIK3CA HRAS MLLT7 CHUK CASP9 AKT1 BAD PDPK1 PIK3R1 RALA CDC42	6.03868e-43
akap95 role in mitosis and chromosome dynamics	PRKAR2A CCNB1 PRKAG1 AKAP8 CNAP1 DDX5 PRKACG PRKAR2B H3F3B H3F3A PRKACB PPP2R5D CDC2 PPYR1	PRKAR2A CCNB1 PRKAG1 DDX5 PRKAR2B H3F3B H3F3A PRKACB PPP2R5D CDC2	2.04683e-32
signaling by aurora kinases	AURKA AURKB AURKC	AURKA AURKB AURKC	2.52973e-12
role of egf receptor transactivation by gpcrs in cardiac hypertrophy	MYC HRAS NFKBIA EGFR IKBKB MAP2K2 MAP2K1 IKBKG EDNRA EDNRB AGT RAF1 EGF JUN MAPK3 MAPK1 EDN1 NFKB1 RELA SHC1 FOS PRKCA GNB1 CHUK RHOA PRKCB1 RPS6KA1 SOS1 ADAM12 PLCG1 GRB2 GNGT1 GNA11 AGTR2	HRAS EGFR IKBKB MAP2K2 IKBKG EDNRA EDNRB EGF JUN MAPK3 MAPK1 EDN1 NFKB1 RELA SHC1 FOS PRKCA GNB1 CHUK PRKCB1 RPS6KA1 ADAM12 PLCG1 AGTR2	8.2794e-68
2-ltr circle formation	PSIP1 LIG4 BANF1 XRCC5 XRCC4 XRCC6	PSIP1 LIG4 BANF1 XRCC5 XRCC4 XRCC6	1.28077e-22
rna polymerase iii transcription termination	POLR3F POLR2E POLR3D POLR3E POLR3B POLR2K POLR2F POLR3A POLR2L POLR2H POLR3H LZTS1	POLR3F POLR2E POLR3D POLR3E POLR2F POLR2L POLR2H	5.32639e-23
adp-ribosylation factor 1 pathway	AP2M1 ARFIP2 COPA PLD2 RAC1 ARF1 CLTB VDP CD4 GGA3 CLTA ARHGAP10 ARFGAP1 GOSR2 AP2A1 GBF1 PSCD2 DDEF1	AP2M1 COPA PLD2 CLTB VDP CLTA GOSR2 GBF1 DDEF1	1.32503e-27
pdgfr-alpha signaling pathway	PDGFRA SRF SHC1 SOS1 FOS ELK1 PIK3CA JUN SHB ITGAV IFNG PLCG1 GRB2 RAPGEF1 PIK3R1 JAK1 CRK CRKL CAV3 CSNK2A1 CAV1	PDGFRA SRF SHC1 FOS ELK1 PIK3CA JUN SHB PLCG1 RAPGEF1 PIK3R1 JAK1 CRK CAV3 CAV1	9.5183e-46
retinoic acid receptors-mediated signaling	HDAC1 HDAC3 VDR PCAF MAPK14 AKT1 CDC2 NCOR2 RARA NCOA1 MAPK3 MAPK1 MAPK8 NCOA2 RAC3 PRKCA RXRG RXRA PRKCG RBP1 MNAT1 EP300 NRIP1 PRKACA CDK7 CCNH CREBBP	HDAC1 VDR PCAF AKT1 CDC2 NCOR2 NCOA1 MAPK3 MAPK1 MAPK8 RAC3 PRKCA RXRG RXRA PRKCG NRIP1 PRKACA CDK7 CCNH CREBBP	6.91161e-59
l13a-mediated translational silencing of ceruloplasmin expression	EIF3S8 EIF3S9 EIF3S4 EIF3S5 EIF3S6 EIF3S7 EIF3S1 EIF3S2 EIF3S3 RPL22 EIF1AX RPL14 RPL15 RPL17 RPL10 RPL11 RPL12 RPL13 RPL18 RPL19 EIF4G1 UBA52 RPL37A RPL8 RPL9 RPL6 RPL7 RPL27A RPL5 RPL3 RPL7A RPS9 RPL10A EIF3S12 EIF3S10 EIF4E EIF4B EIF4A1 EIF4A2 RPS12 RPLP2 RPLP1 RPLP0 RPL18A RPL35A RPS15A RPS7 RPS6 RPS5 RPS3 RPS2 RPL41 RPS8 RPS4Y1 RPS15 RPL13A PABPC1 RPL4 RPS26 RPS27 RPS24 RPS27A RPS23 RPS20 RP…	EIF3S8 EIF3S9 EIF3S4 EIF3S5 EIF3S6 EIF3S7 EIF3S2 EIF3S3 RPL14 RPL17 RPL11 RPL12 RPL18 RPL19 EIF4G1 UBA52 RPL37A RPL9 RPL6 RPL7 RPL3 RPL7A RPL10A EIF4E EIF4A1 RPS12 RPLP1 RPL18A RPS15A RPS7 RPS3 RPL41 RPS4Y1 RPS15 RPL13A PABPC1 RPS26 RPS27 RPS24 RPS27A RPS23 RPS20 RPS21 RPS28 RPS29 RPS4X RPSA RPS3A RPS10 RPS16 RPL23A RPS14 EIF2S1 EIF2S3 EIF2S2 RPL29 RPL28 RPL27 FAU RPL38 RPL37 RPL35 RPL31	4.7141e-144
alternative complement pathway	CFD C9 C8A C8B CFP C8G C3 C7 C6 C5	C9 C8A C8B CFP C8G C3 C7 C6 C5	2.72529e-31
inhibition of hsl	AKT2 PDE3B	AKT2	0.000149959
cdc25 and chk1 regulatory pathway in response to dna damage	RASGRF1 ATM YWHAH CDC2 CHEK1 WEE1 MYT1	YWHAH CDC2 CHEK1 WEE1 MYT1	5.97634e-18
pka activation in glucagon signalling	GNAS	GNAS	7.49794e-05
rna polymerase iii transcription initiation from type 3 promoter	POLR3F POLR3D POLR3E POLR3B POLR3A POLR3H ZNF143 BDP1 LZTS1 POLR2E SNAPC2 SNAPC1 POLR2F SNAPC5 SNAPC4 BRF2 POLR2L POLR2H POLR2K SNAPC3 TBP POU2F1	POLR3F POLR3D POLR3E ZNF143 POLR2E SNAPC2 SNAPC1 POLR2F SNAPC5 SNAPC4 POLR2L POLR2H SNAPC3 POU2F1	4.98191e-42
signal dependent regulation of myogenesis by corepressor mitr	MYOD1 HDAC9 YWHAH CAMK2B MEF2C MEF2B MEF2A CAMK1 MEF2D	HDAC9 YWHAH CAMK2B MEF2C MEF2A CAMK1 MEF2D	2.42108e-24
phosphorylation of proteins involved in g1/s transition by active cyclin e:cdk2 complexes	CDK2 RB1	CDK2 RB1	1.12447e-08
g2/m checkpoints	TREX1 CHEK1	CHEK1	0.000149959
links between pyk2 and map kinases	CRKL HRAS MAP2K1 MAP2K3 MAP2K2 PLCG1 MAP2K4 RAF1 MAP3K1 JUN MAPK3 MAPK1 MAPK8 SRC SHC1 RAC1 PRKCA CAMK2B BCAR1 PRKCB1 MAPK14 GNAQ SOS1 PTK2B GRB2 PAK1	HRAS MAP2K3 MAP2K2 PLCG1 MAP2K4 MAP3K1 JUN MAPK3 MAPK1 MAPK8 SRC SHC1 PRKCA CAMK2B PRKCB1 GNAQ PAK1	8.40036e-50
role of mitochondria in apoptotic signaling	BCL2L1 BIK BID BIRC4 BIRC3 BIRC2 CYCS BAK1 BAX DIABLO PDCD8 CASP9 APAF1 BCL2	BCL2L1 BID BIRC3 BIRC2 CYCS BAK1 CASP9 APAF1 BCL2	5.45602e-29
gap junction assembly	GJA1	GJA1	7.49794e-05
lysine catabolism	AASS HADHSC AADAT GCDH ECHS1	AASS ECHS1	1.12447e-07
androgen biosynthesis	CYP17A1 HSD17B3	CYP17A1 HSD17B3	1.12447e-08
rna polymerase iii transcription initiation	POLR3E POLR3F TBP GTF3C3 BDP1 GTF3C1 POLR2E GTF3C2 POLR3D POLR2F POLR3B POLR2K GTF3C5 POLR3A POLR2L BRF1 GTF3C4 POLR2H POLR3H LZTS1	POLR3E POLR3F POLR2E GTF3C2 POLR3D POLR2F POLR2L POLR2H	5.08434e-24
scf(skp2)-mediated degradation of p27/p21	PSMD9 PSMD8 PSMB10 PSMD5 PSMD4 PSMF1 PSMD6 PSMD1 PSMD3 PSMD2 CKS1B PSMA2 PSMA3 PSMA1 PSMA6 PSMA7 PSMA4 PSMA5 PSMC1 PSMC2 PSMC3 PSMC4 PSMC5 PSMC6 SKP1A RPS27A PSME2 PSME3 PSME1 PSMD14 PSMD11 PSMD10 PSMD13 PSMD12 CDK2 PSMB1 PSMB9 PSMB8 PSMB7 PSMB6 PSMB5 PSMB4 PSMB3 PSMB2 PSMD7	PSMD8 PSMB10 PSMD5 PSMD4 PSMF1 PSMD6 PSMD1 PSMD3 CKS1B PSMA3 PSMA1 PSMA6 PSMA4 PSMA5 PSMC1 PSMC2 PSMC3 PSMC4 PSMC5 PSMC6 RPS27A PSME2 PSME3 PSME1 PSMD14 PSMD11 PSMD13 PSMD12 CDK2 PSMB9 PSMB7 PSMB6 PSMB4 PSMB3 PSMB2 PSMD7	1.08765e-98
nfat and hypertrophy of the heart	NFATC1 LIF PPP3CA HDAC5 ATP2A1 ATP2A2 ATP2A3 HDAC9 HRAS AKT1 ACTA1 MYL2 HAND1 HAND2 NKX2-5 CAMK1 PIK3CA RPS6KB1 CAMK4 HBEGF YWHAH ADSS PIK3R1 EDN1 MAPK8 ELSPBP1 NPPA IGF1 SHC1 CTF1 CAMK2B TNF ALOX15B GATA4 SOS1 CALR GSK3B MEF2C CAMKK2 CAMKK1 GRB2 PDPK1 PPP3CB PPP3CC CREBBP	NFATC1 LIF PPP3CA HDAC5 ATP2A2 ATP2A3 HDAC9 HRAS AKT1 MYL2 CAMK1 PIK3CA RPS6KB1 HBEGF YWHAH PIK3R1 EDN1 MAPK8 NPPA SHC1 CAMK2B TNF ALOX15B GATA4 CALR GSK3B MEF2C CAMKK2 PDPK1 PPP3CB PPP3CC CREBBP	1.98534e-86
phospholipase c delta in phospholipid associated cell signaling	TGM2 ADRA1B DLC1 PLCD1	TGM2 ADRA1B DLC1 PLCD1	7.58882e-16
reversible phosphorylation of cytosolic nucleoside monophosphates by guanylate kinase 1	GUK1	GUK1	7.49794e-05
transport of mature mrnas derived from intronless transcripts	EIF4E THOC4 NXF1 NCBP2 NCBP1	EIF4E THOC4 NXF1 NCBP2 NCBP1	2.84588e-19
noncanonical wnt signaling pathway	MAP3K7IP1 NFATC2 FZD3 CSNK1A1 FZD6 GNAS GNB1 MAP3K7 CAMK2A PLCG1 GNG2 YES1 WNT6 NLK WNT4 WNT5A WNT11 CDC42	CSNK1A1 FZD6 GNAS GNB1 PLCG1 YES1 WNT6 WNT11 CDC42	1.32503e-27
myd88 cascade (murine)	MAL	MAL	7.49794e-05
phospholipase c-epsilon pathway	RAP2B GNAS RAPGEF3 PRKACG PTGER1 PRKAR2A ADRB2 PRKAR2B PLCE1 PRKAR1A PRKAR1B PRKACB	GNAS RAPGEF3 PRKAR2A ADRB2 PRKAR2B PRKAR1A PRKAR1B PRKACB	1.99789e-26
reversible phosphorylation of cytosolic nucleoside diphosphates by nucleoside diphosphate kinase a,b heterohexamer	NME1 NME2	NME1	0.000149959
wnt signaling pathway	HDAC1 SMAD4 TLE1 CTNNB1 WIF1 KREMEN2 DKK1 FZD1 AXIN1 MAP3K7 DVL1 NLK NKD1 NKD2 TCF1 PPARD MYC CSNK2A1 MAP3K7IP1 LRP6 CCND1 WNT1 BTRC DKK2 GSK3B FRAT1 PPP2R5D CTBP1 PROC CREBBP	HDAC1 SMAD4 TLE1 CTNNB1 DKK1 FZD1 AXIN1 DVL1 LRP6 CCND1 BTRC GSK3B PPP2R5D CTBP1 PROC CREBBP	3.06359e-45
class ib pi3k non-lipid kinase events	MAP2K1 MAPK1 PDE3B	MAPK1	0.000224938
golgi cisternae pericentriolar stack reorganization	PLK1 GORASP1	PLK1	0.000149959
nf-kb signaling pathway	MAP3K7IP1 IKBKB NFKBIA MAP4K4 TRAF6 TNFRSF1A FADD MAP3K1 MAP3K7 TRADD CHUK RIPK1 IRAK1 TNF IKBKG TLR4 IL1A NFKB1 RELA MYD88 IL1R1	IKBKB MAP4K4 TRAF6 FADD MAP3K1 CHUK RIPK1 IRAK1 TNF IKBKG IL1A NFKB1 RELA MYD88 IL1R1	9.5183e-46
phenylalanine and tyrosine catabolism	TAT QDPR PCBD1 GSTZ1 FAH PAH HGD HPD	TAT QDPR PCBD1 GSTZ1 PAH HGD HPD	5.38019e-25
activation of csk by camp-dependent protein kinase inhibits signaling through the t cell receptor	CCL4 ADRB2 CD4 CD247 CCR5 AGT HLA-DRA CCR3 PTGER1 ZAP70 HTR2C CXCR4 EDN1 CSK CCL11 FPR1 HLA-DRB1 GNB1 CHRM1 PRKAR1A PRKAR1B P2RY2 CXCL12 TRA@ PRKAR2A F2 ADRA1B ADCY1 GNAS LCK PRKACG PRKAR2B PTPRC GNGT1 PRKACB AGTR2 CD3D CD3E CREBBP CD3G	ADRB2 CD247 HLA-DRA CCR3 ZAP70 EDN1 CSK CCL11 FPR1 HLA-DRB1 GNB1 PRKAR1A PRKAR1B CXCL12 TRA@ PRKAR2A F2 ADRA1B GNAS LCK PRKAR2B PRKACB AGTR2 CD3D CD3E CREBBP CD3G	5.65239e-74
rho cell motility signaling pathway	NCF2 RALBP1 LIMK1 MYLK ARHGAP1 CHN1 MYL2 ARFGAP3 ARFGAP1 ARHGAP4 CENTD1 CENTD2 TLN1 ARHGAP6 GSN CACNA1A ARHGEF5 ARHGEF1 PPP1R12B TRIO DDEF2 DIAPH1 DDEF1 VCL CFL1 RHOA ARHGAP5 VAV1 PIP5K1B PIP5K1A ROCK1 PFN1	NCF2 LIMK1 MYLK ARHGAP1 CHN1 MYL2 ARHGAP4 CENTD2 GSN ARHGEF5 ARHGEF1 PPP1R12B DDEF2 DDEF1 VCL ARHGAP5 VAV1 PIP5K1B PIP5K1A ROCK1	1.75736e-56
mapkinase signaling pathway	MAP4K1 MAP4K3 MAP4K5 MAPK12 HRAS MAP2K4 MAPK14 MAP2K2 MAP2K1 ELK1 MAP2K7 MAP2K6 MAP2K5 MAPK13 MAPK10 RAF1 MAP4K4 MAP3K8 STAT1 MEF2B MAP3K2 MAP3K3 MAP3K1 JUN MAP3K7 MAP3K4 MAP3K5 MAPK3 MAPK1 MAPK7 IKBKB MAPK8 MAPK9 FOS RAC1 SP1 GCK CHUK CREB1 MAP2K3 MYC CEBPA RPS6KA1 MAX MEF2A MEF2C MAP3K11 MAP3K12 MAP3K13 MAP3K14 MEF2D ARAF ATF2 PAK1 PAK2 MAPK11	MAP4K1 MAP4K5 MAPK12 HRAS MAP2K4 MAP2K2 ELK1 MAP2K5 MAPK10 MAP4K4 MAP3K3 MAP3K1 JUN MAP3K4 MAP3K5 MAPK3 MAPK1 MAPK7 IKBKB MAPK8 MAPK9 FOS GCK CHUK CREB1 MAP2K3 CEBPA RPS6KA1 MAX MEF2A MEF2C MAP3K11 MAP3K12 MAP3K13 MAP3K14 MEF2D ATF2 PAK1 PAK2 MAPK11	3.58383e-104
activation of bmf and translocation to mitochondria	MAPK8 BMF DYNLL2	MAPK8	0.000224938
aspartate, asparagine, glutamate, and glutamine metabolism	GLS ASNS GLUD1 GLUL GOT2 GOT1 GLS2	GLS GLUD1 GOT2 GOT1	2.65609e-14
aurora b signaling	STMN1 MLCK BIRC5 DES SMC4L1 CBX5 SEPT1 KIF2C PEBP1 RACGAP1 KNTC2 CNAP1 PSMA3 AURKA H3F3A AURKC BRRN1 SMC2L1 CDCA8 CUL3 INCENP KLHL13 BUB1 AURKB EVI5 SGOL1 CENPA RHOA NPM1 RASA1 KLHL9 PPP1CC HCAP-G TACC1 NSUN2 KIF23 VIM NCL PPP2R5D KIF20A	STMN1 BIRC5 KIF2C PEBP1 RACGAP1 PSMA3 AURKA H3F3A AURKC CDCA8 CUL3 AURKB CENPA NPM1 RASA1 KLHL9 PPP1CC TACC1 KIF23 NCL PPP2R5D KIF20A	2.29906e-59
g-protein signaling through tubby proteins	CCL11 F2 CXCL12 GNAQ CCL4 GNB1 GNGT1 EDN1 TUB AGT	CCL11 F2 CXCL12 GNAQ GNB1 EDN1	2.68962e-20
glycogen breakdown (glycogenolysis)	AGL PYGL PGM1 GYG1 PYGM GYG2	AGL PYGL PGM1 GYG1 PYGM GYG2	1.28077e-22
signaling events mediated by vegfr1 and vegfr2	EPAS1 PTK2 SH2D2A EDG1 FYN HRAS HIF1A FRS2 MAP2K3 AKT1 PTK2B MAPK11 FLT4 IQGAP1 YES1 FLT1 CALM3 PIK3CA RAC1 NEDD4 PTPN6 MAPK3 MAPK1 VEGF PXN PIK3R1 CAV1 CDH5 KDR VHL SRC ITGB3 SHC1 SHC2 HSPB1 PRKCA GRB2 VCL SHB FES VEGFC VEGFB RHOA GAB1 NRP1 NRP2 CTNNB1 NCK1 SOS1 ARNT GRB10 PTPN11 ROCK1 PLCG1 ITGAV PDK1 MAP3K13 PRKACA HSP90AA1 RHEB PAK1 CDC42	EPAS1 PTK2 SH2D2A HRAS HIF1A MAP2K3 AKT1 MAPK11 IQGAP1 YES1 FLT1 PIK3CA NEDD4 PTPN6 MAPK3 MAPK1 PIK3R1 CAV1 CDH5 KDR VHL SRC SHC1 SHC2 PRKCA VCL SHB FES VEGFC VEGFB GAB1 NRP1 NRP2 CTNNB1 NCK1 ARNT PTPN11 ROCK1 PLCG1 PDK1 MAP3K13 PRKACA RHEB PAK1 CDC42	2.24639e-115
creatine metabolism	GATM GAMT	GAMT	0.000149959
fc epsilon receptor i signaling in mast cells	HRAS MAP2K2 MAP2K1 MAP2K7 PLA2G1B MAP2K4 MS4A2 FCER1G FCER1A PIK3CA MAP3K1 JUN PRKCB1 MAPK3 MAPK1 PIK3R1 LYN SHC1 FOS MAPK8 RAF1 SOS1 SYK GRB2 PLCG1 VAV1 ELK1 PAK2 BTK	HRAS MAP2K2 PLA2G1B MAP2K4 FCER1G FCER1A PIK3CA MAP3K1 JUN PRKCB1 MAPK3 MAPK1 PIK3R1 LYN SHC1 FOS MAPK8 SYK PLCG1 VAV1 ELK1 PAK2 BTK	1.66384e-67
eicosanoid metabolism	CYP2J2 EPHX1 PTGFR PLCB1 EPHX2 ALOX5AP PLA2G1B CYSLTR2 CYSLTR1 PTGER4 PTGER1 PTGER2 PTGER3 TBXA2R TBXAS1 ALOX5 PTGIS PTGIR PTGES MPO PTGS1 PGDS	CYP2J2 EPHX1 PTGFR EPHX2 ALOX5AP PLA2G1B PTGER4 PTGER2 ALOX5 PTGIR PTGES MPO PTGS1	7.37545e-39
g2/m dna replication checkpoint	CCNB1 WEE1 CDC2	CCNB1 WEE1 CDC2	2.52973e-12
utilization of ketone bodies	ACAT1 OXCT1 BDH1	ACAT1 OXCT1 BDH1	2.52973e-12
degradation of beta-catenin by the destruction complex	PSMD9 PSMD8 PSMB10 PSMD5 PSMD4 PSMF1 PSMD6 PSMD1 PSMD3 PSMD2 PSMD12 AXIN1 PSMA2 PSMA3 PSMA1 PSMA6 PSMA7 PSMA4 PSMA5 PSMC1 PSMC2 PSMC3 PSMC4 PSMC5 PSMC6 SKP1A RPS27A PSME2 PSME3 PSME1 PSMB6 CSNK1A1 PSMD14 BTRC PSMD11 PSMD10 PSMD13 GSK3B PSMB1 PSMB9 PSMB8 PSMB7 APC PSMB5 PSMB4 PSMB3 PSMB2 PSMD7 CUL1	PSMD8 PSMB10 PSMD5 PSMD4 PSMF1 PSMD6 PSMD1 PSMD3 PSMD12 AXIN1 PSMA3 PSMA1 PSMA6 PSMA4 PSMA5 PSMC1 PSMC2 PSMC3 PSMC4 PSMC5 PSMC6 RPS27A PSME2 PSME3 PSME1 PSMB6 CSNK1A1 PSMD14 BTRC PSMD11 PSMD13 GSK3B PSMB9 PSMB7 APC PSMB4 PSMB3 PSMB2 PSMD7 CUL1	1.76783e-108
lectin induced complement pathway	C9 MASP1 MASP2 C8A C8B C4A C8G C3 C2 C7 C6 C5 MBL2	C9 C8A C8B C8G C3 C2 C7 C6 C5	1.94858e-29
rna polymerase ii promoter escape	ERCC2 ERCC3 TAF13 TAF12 TAF11 TAF10 GTF2A1 GTF2A2 GTF2E1 GTF2E2 GTF2B TAF4B GTF2H3 GTF2H2 GTF2H1 GTF2H4 POLR2E POLR2D POLR2G POLR2F POLR2A POLR2C POLR2B POLR2L MNAT1 POLR2I POLR2H POLR2K POLR2J TAF7 TAF6 TAF5 TAF4 GTF2F1 TAF1 GTF2F2 TBP TAF9 CDK7 CCNH	ERCC3 TAF12 TAF11 GTF2A2 GTF2E1 GTF2E2 GTF2B TAF4B GTF2H3 GTF2H2 GTF2H1 GTF2H4 POLR2E POLR2D POLR2G POLR2F POLR2C POLR2B POLR2L POLR2I POLR2H TAF7 TAF6 GTF2F1 TAF1 GTF2F2 TAF9 CDK7 CCNH	4.97775e-80
maturation of notch precursor via proteolytic cleavage	NOTCH4 NOTCH3 NOTCH1 NOTCH2 FURIN	NOTCH4 FURIN	1.12447e-07
formation of hiv-1 elongation complex containing hiv-1 tat	NCBP1 NCBP2 SSRP1 TCEB2 ERCC2 ERCC3 CTDP1 TCEB3 CCNT1 RDBP SUPT5H GTF2H3 TCEA1 TCEB1 COBRA1 ELL SUPT16H GTF2H2 GTF2H1 GTF2H4 POLR2E POLR2D POLR2G POLR2F POLR2A POLR2C POLR2B POLR2L MNAT1 TH1L POLR2I POLR2H POLR2K POLR2J GTF2F1 GTF2F2 WHSC2 SUPT4H1 CDK7 CDK9 CCNH	NCBP1 NCBP2 SSRP1 TCEB2 ERCC3 CTDP1 CCNT1 RDBP SUPT5H GTF2H3 TCEA1 TCEB1 COBRA1 ELL GTF2H2 GTF2H1 GTF2H4 POLR2E POLR2D POLR2G POLR2F POLR2C POLR2B POLR2L POLR2I POLR2H GTF2F1 GTF2F2 CDK7 CDK9 CCNH	1.2677e-85
tnf signaling	TRAF2 TNFRSF1A TRADD RIPK1 TNF CASP8 FADD	RIPK1 TNF CASP8 FADD	2.65609e-14
degradation of the rar and rxr by the proteasome	RARA RXRA	RXRA	0.000149959
transcriptional activation of dbpb from mrna	PDGFB YBX1 F2 PROCR	F2	0.000299918
digestion of dietary lipid	CLPS CEL PNLIP PNLIPRP2	CLPS PNLIP PNLIPRP2	1.01189e-11
slbp independent processing of histone pre-mrnas	SNRPD3 NCBP1 NCBP2 LSM10 LSM11 SNRPB ZNF473 SNRPF SNRPG SNRPE	SNRPD3 NCBP1 NCBP2 SNRPB ZNF473 SNRPF SNRPG SNRPE	1.81627e-27
cadmium induces dna synthesis and proliferation in macrophages	PLCB1 MYC MAP2K2 PRKCA FOS NFKBIA JUN MAPK3 MAP2K1 MAPK1 TNF HRAS NFKB1 RELA RAF1 PRKCB1 CUZD1	MAP2K2 PRKCA FOS JUN MAPK3 MAPK1 TNF HRAS NFKB1 RELA PRKCB1	2.08876e-34
hemoglobins chaperone	ERAF HMBS ALAD UROS HBB CPOX ALAS1 ALAS2 HBA1 UROD HBA2 FECH GATA1	UROS CPOX ALAS1 UROD FECH GATA1	2.19781e-19
prion pathway	LAMA1 LAMA2 LAMC1 LAMA4 LAMA5 RPSA HSPA5 PRNP DNAJB6 LAMC2 LAMA3 LAMB1 LAMC3 LAMB3 LAMB2 GFAP BCL2	LAMA2 LAMC1 RPSA HSPA5 LAMA3 GFAP BCL2	1.30792e-21
formation of rna pol ii elongation complex	NCBP1 NCBP2 TCEB3 TCEB2 ERCC2 ERCC3 TH1L SSRP1 CCNT1 CCNT2 RDBP SUPT5H SUPT16H TCEA1 TCEB1 COBRA1 ELL GTF2H3 GTF2H2 GTF2H1 GTF2H4 POLR2E POLR2D POLR2G POLR2F POLR2A POLR2C POLR2B POLR2L MNAT1 CTDP1 POLR2I POLR2H POLR2K POLR2J GTF2F1 GTF2F2 WHSC2 SUPT4H1 CDK7 CDK9 CCNH	NCBP1 NCBP2 TCEB2 ERCC3 SSRP1 CCNT1 CCNT2 RDBP SUPT5H TCEA1 TCEB1 COBRA1 ELL GTF2H3 GTF2H2 GTF2H1 GTF2H4 POLR2E POLR2D POLR2G POLR2F POLR2C POLR2B POLR2L CTDP1 POLR2I POLR2H GTF2F1 GTF2F2 CDK7 CDK9 CCNH	4.00146e-88
phosphorylation of mek1 by cdk5/p35 down regulates the map kinase pathway	SHC1 SOS1 MAP2K2 HRAS EGR1 MAPK3 MAP2K1 GRB2 CDK5R1 NGFR CDK5 MAPK1 RAF1 NGFB	SHC1 MAP2K2 HRAS EGR1 MAPK3 CDK5R1 NGFR MAPK1 NGFB	5.45602e-29
toll like receptor 9 (tlr9) cascade	PIK3C3 PIK3R4 TLR9	PIK3C3 PIK3R4	3.3734e-08
circadian rhythm pathway	ARNTL WDR5 CLOCK NONO TIMELESS NPAS2 CRY2 PER1 CSNK1E ATR NR1D1 DEC1 CHEK1	ARNTL NONO TIMELESS NPAS2 CRY2 PER1 CSNK1E ATR NR1D1 CHEK1	5.84808e-33
pregnenolone biosynthesis	CYP11A1 STAR STARD5	CYP11A1 STAR	3.3734e-08
oligomerization of connexins into connexons	GJB1 GJA1 GJB2	GJB1 GJA1	3.3734e-08
role of brca1 brca2 and atr in cancer susceptibility	RAD17 FANCD2 RAD9A ATM ATR RAD1 MRE11A HUS1 TREX1 FANCG FANCF FANCE FANCC NBN FANCA CHEK2 CHEK1 BRCA1 BRCA2 TP53 RAD51 RAD50	RAD9A ATR RAD1 MRE11A HUS1 FANCG FANCF FANCC NBN CHEK1 BRCA1 TP53 RAD51	7.37545e-39
gap-filling dna repair synthesis and ligation in tc-ner	LIG1	LIG1	7.49794e-05
hiv-1 transcription initiation	ERCC2 ERCC3 TAF13 TAF12 TAF11 TAF10 GTF2A1 GTF2A2 GTF2E1 GTF2E2 GTF2B TAF4B GTF2H3 GTF2H2 GTF2H1 GTF2H4 POLR2E POLR2D POLR2G POLR2F POLR2A POLR2C POLR2B POLR2L MNAT1 POLR2I POLR2H POLR2K POLR2J TAF7 TAF6 TAF5 TAF4 GTF2F1 TAF1 GTF2F2 TBP TAF9 CDK7 CCNH	ERCC3 TAF12 TAF11 GTF2A2 GTF2E1 GTF2E2 GTF2B TAF4B GTF2H3 GTF2H2 GTF2H1 GTF2H4 POLR2E POLR2D POLR2G POLR2F POLR2C POLR2B POLR2L POLR2I POLR2H TAF7 TAF6 GTF2F1 TAF1 GTF2F2 TAF9 CDK7 CCNH	4.97775e-80
pertussis toxin-insensitive ccr5 signaling in macrophage	CCL2 GNAQ CCL4 FOS JUN PLCG1 CCR5 CXCR4 CXCL12	GNAQ FOS JUN PLCG1 CXCL12	3.58581e-17
viral messenger rna synthesis	CD2BP2 RBM5 POLR2I FUS NCBP2 SF4 HNRPH2 HNRPH1 POLR2L CCAR1 RBMX POLR2E NCBP1 NFX1 SNRPA PB1 SFRS9 SFRS7 SFRS6 SFRS5 U2AF2 SFRS3 SFRS2 SFRS1 POLR2H PCBP2 POLR2K PCBP1 NP PTBP1 SNRPE SNRPD2 DHX9 RNPS1 HNRPM SNRP70 POLR2C POLR2D POLR2G POLR2F HNRPA1 HNRPA0 HNRPA3 POLR2B SNRPB GTF2F1 HNRPUL1 SNRPF SNRPG POLR2J THOC4 HNRPD HNRPF SNRPD3 SNRPD1 HNRPC GTF2F2 SRRM1 HNRPL HNRPK SMC1L1 HNRPU U2AF1 HNRPR PO…	RBM5 POLR2I FUS NCBP2 SF4 HNRPH1 POLR2L RBMX POLR2E NCBP1 NFX1 SNRPA SFRS7 U2AF2 SFRS3 SFRS1 POLR2H PCBP2 PCBP1 NP SNRPE SNRPD2 DHX9 RNPS1 HNRPM POLR2C POLR2D POLR2G POLR2F HNRPA1 HNRPA0 HNRPA3 POLR2B SNRPB GTF2F1 HNRPUL1 SNRPF SNRPG THOC4 HNRPF SNRPD3 HNRPC GTF2F2 HNRPK HNRPU U2AF1 HNRPR HNRPA2B1	3.24219e-121
pka-mediated phosphorylation of key metabolic factors	MLXIPL PFKFB1	PFKFB1	0.000149959
ngf-independant trka activation	ADORA2A ADCYAP1R1 ADCYAP1	ADCYAP1R1	0.000224938
tsp-1 induced apoptosis in microvascular endothelial cell	GZMA FOS FYN JUN CD36 MAPK14 CASP3	GZMA FOS JUN CD36 CASP3	5.97634e-18
cleavage of the damaged pyrimidine	SMUG1 MBD4 NTHL1 TDG UNG2	MBD4	0.000374897
traf6 mediated induction of the antiviral cytokine ifn-alpha/beta cascade	MAP3K7IP1 TICAM1 MAP3K7IP2 TRAF6 JUN MAP3K7 CHUK IKBKB TLR3 MAPK1 IKBKG RELA MAPK8 ATF2	TICAM1 MAP3K7IP2 TRAF6 JUN CHUK IKBKB TLR3 MAPK1 IKBKG RELA MAPK8 ATF2	1.38303e-39
transcription-coupled ner (tc-ner)	ERCC8 ERCC1 ERCC2 ERCC3 ERCC4 ERCC5 ERCC6 GTF2H3 GTF2H2 GTF2H1 GTF2H4 POLR2E POLR2D POLR2G POLR2F POLR2A POLR2C POLR2B POLR2L MNAT1 TCEA1 POLR2I POLR2H POLR2K POLR2J CDK7 CCNH XAB2	ERCC8 ERCC1 ERCC3 ERCC5 ERCC6 GTF2H3 GTF2H2 GTF2H1 GTF2H4 POLR2E POLR2D POLR2G POLR2F POLR2C POLR2B POLR2L TCEA1 POLR2I POLR2H CDK7 CCNH XAB2	7.63933e-65
mechanisms of transcriptional repression by dna methylation	HDAC1 CHD3 HDAC2 SAP30 CHD4 MECP2 SAP18 RBBP7 RBBP4 MBD1 MBD3 MBD2 SIN3B MTA2 SIN3A	HDAC1 CHD3 HDAC2 SAP30 CHD4 SAP18 RBBP7 RBBP4 MBD1 MBD3 MBD2 MTA2	6.91513e-39
neurotrophic factor-mediated trk receptor signaling	EHD4 NGFB CRKL DNAJA3 RICS NRAS HRAS DOCK1 GAB2 RAP1B RAP1A FRS2 MAP2K1 DNM1 NGFR ABL1 CRK BDNF NTF5 STAT3 MAPK3 PIK3CA RASA1 SHC3 DYNLT1 NTRK2 NTRK3 TIAM1 MAPK1 PIK3R1 PRKCI NTF3 SHC1 SHC2 RAC1 KIDINS220 TPR RIT2 PRKCZ FRS3 FAIM GAB1 RAPGEF1 SNRPG KRAS SQSTM1 MATK RASGRF1 SOS1 CCND1 MAGED1 PTPN11 MCF2L PLCG1 RGS19 NEDD4L GRB2 RIT1 ELMO1 CDC42	NGFB RICS NRAS HRAS DOCK1 GAB2 DNM1 NGFR ABL1 CRK BDNF NTF5 STAT3 MAPK3 PIK3CA RASA1 NTRK2 NTRK3 TIAM1 MAPK1 PIK3R1 PRKCI SHC1 SHC2 TPR RIT2 PRKCZ FRS3 GAB1 RAPGEF1 SNRPG KRAS MATK CCND1 PTPN11 MCF2L PLCG1 NEDD4L RIT1 ELMO1 CDC42	5.42531e-105
alternative nf-kappab pathway	FBXW11 CHUK MAP3K14 RELB NFKB1 NFKB2	CHUK MAP3K14 RELB NFKB1 NFKB2	1.70753e-18
processing of dna ends prior to end rejoining	XRCC6 XRCC5 PRKDC	XRCC6 XRCC5 PRKDC	2.52973e-12
pde3b signalling	AKT2 PDE3B	AKT2	0.000149959
trka receptor signaling pathway	NGFB SOS1 PRKCA PIK3CA HRAS NTRK1 AKT1 PLCG1 GRB2 PIK3R1 PDPK1 PRKCB1 SHC1	NGFB PRKCA PIK3CA HRAS AKT1 PLCG1 PIK3R1 PDPK1 PRKCB1 SHC1	5.84808e-33
p53-independent dna damage response	CDC25A	CDC25A	7.49794e-05
mechanism of protein import into the nucleus	NUTF2 RCC1 NUP62 RAN NUP210 KPNB1 RANGAP1 NUP153 KPNA2 NUP214 RANBP1 RANBP2	NUTF2 NUP62 RAN NUP210 KPNB1 NUP153 KPNA2 NUP214 RANBP1 RANBP2	1.34956e-33
formation of the early elongation complex	NCBP1 NCBP2 ERCC2 ERCC3 CTDP1 RDBP SUPT5H COBRA1 GTF2H3 GTF2H2 GTF2H1 GTF2H4 POLR2E POLR2D POLR2G POLR2F POLR2A POLR2C POLR2B POLR2L MNAT1 TH1L POLR2I POLR2H POLR2K POLR2J GTF2F1 GTF2F2 WHSC2 SUPT4H1 CDK7 CCNH	NCBP1 NCBP2 ERCC3 CTDP1 RDBP SUPT5H COBRA1 GTF2H3 GTF2H2 GTF2H1 GTF2H4 POLR2E POLR2D POLR2G POLR2F POLR2C POLR2B POLR2L POLR2I POLR2H GTF2F1 GTF2F2 CDK7 CCNH	6.64123e-69
lipoprotein metabolism	LDLR	LDLR	7.49794e-05
tat-mediated hiv-1 elongation arrest and recovery	TCEB3 TCEB2 TCEB1 CTDP1 CCNT1 RDBP SUPT5H SSRP1 COBRA1 ELL SUPT16H TCEA1 POLR2E POLR2D POLR2G POLR2F POLR2A POLR2C POLR2B POLR2L TH1L POLR2I POLR2H POLR2K POLR2J GTF2F1 GTF2F2 WHSC2 SUPT4H1 CDK9	TCEB2 TCEB1 CTDP1 CCNT1 RDBP SUPT5H SSRP1 COBRA1 ELL TCEA1 POLR2E POLR2D POLR2G POLR2F POLR2C POLR2B POLR2L POLR2I POLR2H GTF2F1 GTF2F2 CDK9	1.18682e-63
calcium signaling by hbx of hepatitis b virus	SRC SHC1 SOS1 FOS HRAS JUN MAP2K1 CREB1 MAPK3 PTK2B GRB2 HBXIP CAMK2B RAF1 CSNK2A1	SRC SHC1 FOS HRAS JUN CREB1 MAPK3 CAMK2B	2.59726e-25
telomere c-strand (lagging strand) synthesis	PCNA POLA2 PRIM2A POLD1 POLD2 POLD3 POLD4 POLA PRIM1	PCNA POLA2 PRIM2A POLD1 POLD2 POLD3 PRIM1	2.42108e-24
processive synthesis on the c-strand of the telomere	PCNA POLD1 POLD2 POLD3 POLD4	PCNA POLD1 POLD2 POLD3	3.79441e-15
glycogen synthase catalyzes the addition of glucose residues to the non-reducing end of a (1,4)-alpha-d-glucose multimer	GYS1 GYS2 GYG1 GYG2	GYG1 GYG2	6.74679e-08
igf-1 signaling pathway	IGF1R IGF1 SRF SHC1 SOS1 FOS GRB2 PTPN11 JUN IRS1 RASA1 MAPK3 MAP2K1 ELK1 PIK3R1 PIK3CA MAPK8 RAF1 HRAS CSNK2A1	IGF1R SRF SHC1 FOS PTPN11 JUN IRS1 RASA1 MAPK3 ELK1 PIK3R1 PIK3CA MAPK8 HRAS	6.03868e-43
paxillin-independent events mediated by a4b1 and a4b7	PTK2 CRKL DOCK1 ITGA4 EPO CRK PIK3CA ARF6 JAK2 PXN PIK3R1 MADCAM1 ITGB1 SRC ITGB7 RAC1 CD44 VCAM1 RHOA BCAR1 EPOR CBL GIT1	PTK2 DOCK1 ITGA4 CRK PIK3CA ARF6 PIK3R1 ITGB1 SRC ITGB7 CD44 VCAM1	2.0549e-35
s1p2 pathway	RAC1 ELK1 PIK3CA DNMT1 JUN IRS1 PAK1 MAPK14 MAPK3 MAPK1 GNA12 GNA13 PIK3R1 RHOA CDH5 MAPK8 FOS	ELK1 PIK3CA DNMT1 JUN IRS1 PAK1 MAPK3 MAPK1 GNA13 PIK3R1 CDH5 MAPK8 FOS	3.52892e-41
activation of bh3-only proteins	MAPK8	MAPK8	7.49794e-05
phosphorylase kinase activates glycogen phosphorylase	CALM2 PHKA1 PHKA2 PYGM PHKB PYGL PHKG2 PHKG1	CALM2 PHKA1 PHKA2 PYGM PHKB PYGL PHKG2 PHKG1	4.03615e-29
telomeres telomerase cellular aging and immortality	TNKS TEP1 PRKCA RB1 AKT1 TERF1 POLR2A BCL2 PPP2R5D TP53 KRAS TERT XRCC5 MYC XRCC6	PRKCA RB1 AKT1 TERF1 BCL2 PPP2R5D TP53 KRAS TERT XRCC5 XRCC6	2.30378e-35
chrebp activates metabolic gene expression	MLXIPL MLX	MLX	0.000149959
cdk-mediated phosphorylation and removal of cdc6	PSMD9 PSMD8 PSMB10 PSMD5 PSMD4 PSMF1 PSMD6 PSMD1 PSMD3 PSMD2 CDC6 PSMA2 PSMA3 PSMA1 PSMA6 PSMA7 PSMA4 PSMA5 PSMC1 PSMC2 PSMC3 PSMC4 PSMC5 PSMC6 RPS27A PSME2 PSME3 PSME1 PSMD14 PSMD11 PSMD10 PSMD13 PSMD12 CDK2 PSMB1 PSMB9 PSMB8 PSMB7 PSMB6 PSMB5 PSMB4 PSMB3 PSMB2 PSMD7	PSMD8 PSMB10 PSMD5 PSMD4 PSMF1 PSMD6 PSMD1 PSMD3 CDC6 PSMA3 PSMA1 PSMA6 PSMA4 PSMA5 PSMC1 PSMC2 PSMC3 PSMC4 PSMC5 PSMC6 RPS27A PSME2 PSME3 PSME1 PSMD14 PSMD11 PSMD13 PSMD12 CDK2 PSMB9 PSMB7 PSMB6 PSMB4 PSMB3 PSMB2 PSMD7	2.1753e-99
brca1 dependent ub ligase activity	BRCA1 FANCA BARD1 FANCG FANCF FANCE FANCC FANCD2	BRCA1 BARD1 FANCG FANCF FANCC	1.59369e-17
transcription of the hiv genome	ERCC2 ERCC3 TAF13 TAF12 TAF11 TAF10 GTF2A1 GTF2A2 GTF2E1 GTF2E2 GTF2B TAF4B GTF2H3 GTF2H2 GTF2H1 GTF2H4 POLR2E POLR2D POLR2G POLR2F POLR2A POLR2C POLR2B POLR2L MNAT1 POLR2I POLR2H POLR2K POLR2J TAF7 TAF6 TAF5 TAF4 GTF2F1 TAF1 GTF2F2 TBP TAF9 CDK7 CCNH	ERCC3 TAF12 TAF11 GTF2A2 GTF2E1 GTF2E2 GTF2B TAF4B GTF2H3 GTF2H2 GTF2H1 GTF2H4 POLR2E POLR2D POLR2G POLR2F POLR2C POLR2B POLR2L POLR2I POLR2H TAF7 TAF6 GTF2F1 TAF1 GTF2F2 TAF9 CDK7 CCNH	4.97775e-80
datp formation	TXN NME1 NME2 RRM2 RRM1 TXNRD1	TXN NME1 RRM1 TXNRD1	1.13832e-14
hypoxanthine formation	NP ADA	NP ADA	1.12447e-08
autodegradation of cdh1 by cdh1:apc/c	PSMD9 PSMD8 PSMB10 PSMD5 PSMD4 PSMF1 RPS27A PSMD1 PSMD3 UBE2D1 PSMD2 CDC16 ANAPC11 ANAPC10 PSMA2 PSMA3 PSMA1 PSMA6 PSMD11 PSMA4 PSMA5 PSMC1 PSMC2 PSMC3 PSMC4 PSMC5 PSMC6 PSMA7 PSMD6 PSME2 PSMB8 UBE2E1 PSME3 PSME1 ANAPC1 ANAPC2 ANAPC5 ANAPC4 ANAPC7 CDC27 CDC26 UBE2C FZR1 CDC23 PSMD10 PSMD13 PSMD12 PSMB1 PSMB9 PSMD14 PSMB7 PSMB6 PSMB5 PSMB4 PSMB3 PSMB2 PSMD7	PSMD8 PSMB10 PSMD5 PSMD4 PSMF1 RPS27A PSMD1 PSMD3 UBE2D1 CDC16 ANAPC10 PSMA3 PSMA1 PSMA6 PSMD11 PSMA4 PSMA5 PSMC1 PSMC2 PSMC3 PSMC4 PSMC5 PSMC6 PSMD6 PSME2 UBE2E1 PSME3 PSME1 ANAPC7 CDC27 CDC26 UBE2C FZR1 CDC23 PSMD13 PSMD12 PSMB9 PSMD14 PSMB7 PSMB6 PSMB4 PSMB3 PSMB2 PSMD7	2.19656e-115
il12 and stat4 dependent signaling pathway in th1 development	STAT4 ETV5 IFNG IL12RB2 JUN IL18R1 IL12A IL12B MAPK14 IL12RB1 JAK2 CCR5 MAPK8 TYK2 MAP2K6	ETV5 JUN IL18R1 IL12A MAPK8 TYK2	6.41027e-19
agrin in postsynaptic differentiation	MUSK CTTN DMD LAMA1 EGFR AGRN PTK2 LAMB1 LAMB3 LAMB2 ARHGEF6 ARHGEF7 JUN MAPK3 DAG1 DVL1 PXN NRG1 NRG3 NRG2 ITGB1 SRC LAMA2 LAMA3 LAMA4 LAMA5 RAC1 SP1 CHRM1 PAK3 CHRNA1 LAMC2 LAMC3 LAMC1 MAPK8 ACTA1 RAPSN UTRN GIT2 PAK4 MAPK1 PAK6 PAK7 PAK1 PAK2 CDC42	CTTN DMD EGFR AGRN PTK2 ARHGEF6 ARHGEF7 JUN MAPK3 DAG1 DVL1 NRG1 ITGB1 SRC LAMA2 LAMA3 CHRNA1 LAMC1 MAPK8 UTRN PAK4 MAPK1 PAK1 PAK2 CDC42	8.23279e-66
formation of a pool of free 40s subunits	EIF3S8 EIF3S9 EIF3S4 EIF3S5 EIF3S6 EIF3S7 EIF3S1 EIF3S2 EIF3S3 FAU EIF1AX RPL14 RPL15 RPL17 RPL10 RPL11 RPL12 RPL13 RPL18 RPL19 UBA52 RPL37A RPL8 RPL9 RPL6 RPL7 RPL4 RPS27A RPL3 RPL7A RPL5 RPL41 RPS3A EIF3S12 EIF3S10 RPLP2 RPLP1 RPLP0 RPL18A RPL35A RPS15A RPS7 RPS6 RPS5 RPS3 RPS2 RPS9 RPS8 RPS4Y1 RPL23A RPL13A RPL27A RPS26 RPS27 RPS24 RPS25 RPS23 RPS20 RPS21 RPS28 RPS29 RPS4X RPSA RPL10A RPS13 RP…	EIF3S8 EIF3S9 EIF3S4 EIF3S5 EIF3S6 EIF3S7 EIF3S2 EIF3S3 FAU RPL14 RPL17 RPL11 RPL12 RPL18 RPL19 UBA52 RPL37A RPL9 RPL6 RPL7 RPS27A RPL3 RPL7A RPL41 RPS3A RPLP1 RPL18A RPS15A RPS7 RPS3 RPS4Y1 RPL23A RPL13A RPS26 RPS27 RPS24 RPS23 RPS20 RPS21 RPS28 RPS29 RPS4X RPSA RPL10A RPS12 RPS10 RPS16 RPS15 RPS14 RPL29 RPL28 RPL27 RPL38 RPL37 RPL35 RPL31	2.31641e-130
cdc20:phospho-apc/c mediated degradation of cyclin a	MAD2L1 PSMD9 PSMD8 BUB1B PSMD5 PSMD4 PSMF1 PSMD6 PSMD1 PSMD3 UBE2D1 PSMD2 CDC2 PSMD12 CDC16 PSMB10 ANAPC11 ANAPC10 PSMA2 PSMA3 PSMA1 PSMA6 PSMD11 PSMA4 PSMA5 PSMC1 PSMC2 PSMC3 PSMC4 PSMC5 PSMC6 PSMA7 RPS27A BUB3 UBE2E1 PSMB8 PSME2 PSME3 PSME1 ANAPC1 ANAPC2 ANAPC5 ANAPC4 ANAPC7 CDC27 CDC26 UBE2C CDC23 PSMD10 PSMD13 CDC20 PSMB1 PSMB9 PSMD14 PSMB7 PSMB6 PSMB5 PSMB4 PSMB3 PSMB2 PSMD7	MAD2L1 PSMD8 BUB1B PSMD5 PSMD4 PSMF1 PSMD6 PSMD1 PSMD3 UBE2D1 CDC2 PSMD12 CDC16 PSMB10 ANAPC10 PSMA3 PSMA1 PSMA6 PSMD11 PSMA4 PSMA5 PSMC1 PSMC2 PSMC3 PSMC4 PSMC5 PSMC6 RPS27A BUB3 UBE2E1 PSME2 PSME3 PSME1 ANAPC7 CDC27 CDC26 UBE2C CDC23 PSMD13 CDC20 PSMB9 PSMD14 PSMB7 PSMB6 PSMB4 PSMB3 PSMB2 PSMD7	8.81471e-125
beta oxidation of octanoyl-coa to hexanoyl-coa	HADHB HADHSC HADHA ACADM ECHS1	HADHB HADHA ACADM ECHS1	3.79441e-15
dna replication pre-initiation	ORC3L ORC4L ORC5L ORC2L ORC1L CDT1 ORC6L MCM7 MCM6 MCM5 MCM4 MCM3 MCM2 CDC6 MCM8	ORC3L ORC4L ORC2L CDT1 ORC6L MCM7 MCM3 MCM2 CDC6	1.36401e-28
g(s)-alpha mediated events in glucagon signalling	GCGR GCG GNAS	GCG GNAS	3.3734e-08
removal of the flap intermediate	PCNA POLA2 FEN1 POLD1 RPA1 RPA3 RPA2 PRIM2A POLD2 POLD3 PRIM1 POLA POLD4 DNA2L	PCNA POLA2 FEN1 POLD1 RPA1 RPA3 RPA2 PRIM2A POLD2 POLD3 PRIM1 DNA2L	1.38303e-39
debranching enzyme transfers 3-glucose blocks from branches in limit dextrin	AGL GYG1 GYG2	AGL GYG1 GYG2	2.52973e-12
pdgfr-beta signaling pathway	PDGFRB SPHK1 MYC ACP1 EDG1 HRAS HIF1A GAB1 AKT1 PLCG1 DNM2 ABL1 PTPN2 YES1 SNX15 STAT3 STAT1 STAT5B PIK3CA SLC9A3R1 FYN FGR DOK1 PIK3R1 LYN SRC PDGFB SHC1 CSK RAC1 NCK2 GRB10 PRKCD SHB FER BLK HCK PTPN1 BCAR1 RASA1 LRP1 NCK1 SOS1 APS PTPN11 VAV2 CBL PTPRJ PTEN STAT5A GRB2 GRB7 SLC9A3R2 LCK	PDGFRB SPHK1 ACP1 HRAS HIF1A GAB1 AKT1 PLCG1 DNM2 ABL1 PTPN2 YES1 SNX15 STAT3 PIK3CA SLC9A3R1 FGR DOK1 PIK3R1 LYN SRC SHC1 CSK PRKCD SHB FER PTPN1 RASA1 NCK1 PTPN11 VAV2 PTPRJ PTEN STAT5A GRB7 SLC9A3R2 LCK	1.60992e-96
er associated degradation (erad) pathway	UBE2I SAE1 GANAB MAN2C1 GCS1 MAN2B1 SEC61A1 SKP1A CUL1 MAN1B1 FBXO2 MAN1C1 CANX EDEM1 RBX1 MAN2A2 UGCGL1 MAN1A1 MAN1A2	UBE2I GANAB GCS1 CUL1 CANX EDEM1 MAN2A2 UGCGL1 MAN1A1 MAN1A2	1.88893e-30
s1p5 pathway	RHOA GNA12 EDG8	EDG8	0.000224938
eukaryotic translation termination	RPS13 RPS12 RPS11 RPL37A RPS17 RPS16 RPS15 RPS14 RPL6 RPL7 RPLP1 RPLP0 RPL18A RPL3 RPS15A RPS7 RPS6 RPS5 RPS25 RPS27A RPS2 RPL23 RPL4 FAU RPS4Y1 RPL41 RPS8 RPL7A RPL29 RPL23A RPS26 RPL30 RPL27 RPL26 RPL21 RPL5 RPL22 ETF1 RPL13A RPL9 RPS9 RPLP2 RPS3A RPS28 RPL27A RPL36A GSPT2 RPS24 RPS18 RPS23 RPS20 RPS21 RPL35A RPS27 RPS29 RPL14 RPL15 RPL17 RPL10 RPL11 RPL12 RPL13 RPS4X RPL18 RPL19 RPL28 RPS10 RP…	RPS12 RPL37A RPS16 RPS15 RPS14 RPL6 RPL7 RPLP1 RPL18A RPL3 RPS15A RPS7 RPS27A FAU RPS4Y1 RPL41 RPL7A RPL29 RPL23A RPS26 RPL27 ETF1 RPL13A RPL9 RPS3A RPS28 GSPT2 RPS24 RPS23 RPS20 RPS21 RPS27 RPS29 RPL14 RPL17 RPL11 RPL12 RPS4X RPL18 RPL19 RPL28 RPS10 RPSA RPL38 RPL37 RPL35 RPL31 UBA52 RPL10A RPS3	6.87466e-119
osteopontin-mediated events	NFKBIA ILK PTK2B ITGAV GSN PIK3CA MAP3K1 JUN MAPK3 MAPK1 PIK3R1 MAP3K14 MAPK8 ITGB3 FOS CD44 CHUK PLAU NFKB1 BCAR1 RELA SYK VAV3 ROCK2 SPP1 RAC1 MMP9 MMP2 PIP5K1A	ILK GSN PIK3CA MAP3K1 JUN MAPK3 MAPK1 PIK3R1 MAP3K14 MAPK8 FOS CD44 CHUK PLAU NFKB1 RELA SYK VAV3 ROCK2 MMP9 MMP2 PIP5K1A	3.16486e-64
signaling mediated by p38-alpha and p38-beta	PTGS2 FUS MKNK1 MAPK14 MAPK11 NOS2A MITF MAPKAPK5 KRT8 MAPKAPK3 MAPKAPK2 CEBPB SLC9A1 CEBPD JUN PPARGC1A USF1 RAB5A HSPB1 CREB1 EIF4E TP53 PLA2G4A GDI1 RPS6KA4 RPS6KA5 ESR1 HBP1 MEF2C MEF2A ELK4 ATF6 ATF1 KRT19 ATF2	PTGS2 FUS MKNK1 MAPK11 NOS2A MITF MAPKAPK5 KRT8 MAPKAPK3 CEBPB SLC9A1 JUN RAB5A CREB1 EIF4E TP53 GDI1 RPS6KA4 RPS6KA5 HBP1 MEF2C MEF2A ELK4 ATF6 ATF1 ATF2	1.63511e-73
ldl endocytosis	LDLR APOB	LDLR	0.000149959
assembly of the rad50-mre11-nbs1 complex at dna double-strand breaks	MRE11A H2AFX NBN RAD50	MRE11A H2AFX NBN	1.01189e-11
overview of telomerase rna component gene hterc transcriptional regulation	SP1 SP3 RB1 NFYC NFYB NFYA	SP3 RB1 NFYB	5.05946e-11
oxidative decarboxylation of alpha-ketoisovalerate to isobutyryl-coa by branched-chain alpha-ketoacid dehydrogenase	DLD BCKDHB DBT BCKDHA	DLD BCKDHB DBT BCKDHA	7.58882e-16
insulin signaling pathway	SHC1 SOS1 PIK3CA PTPN11 IRS1 INS INSR GRB2 PIK3R1 HRAS	SHC1 PIK3CA PTPN11 IRS1 INS INSR PIK3R1 HRAS	1.81627e-27
no2-dependent il-12 pathway in nk cells	STAT4 IFNG IL12RB2 IL12B IL12A IL12RB1 JAK2 NOS2A TYK2	IL12A NOS2A TYK2	2.12497e-10
reduction of cytosolic ribonucleoside 5'-diphosphates to deoxyribonucleoside 5'-diphosphates (glutaredoxin)	RRM2 RRM1 GLRX	RRM1 GLRX	3.3734e-08
snrnp assembly	SMN2 NCBP1 NCBP2 RNUT1 SIP1 CLNS1A RNUXA PRMT5 SNRPB SNRPF SNRPG SNRPE DDX20 SNRPD3 SNRPD2 SNRPD1 NCOA6IP GEMIN6 GEMIN7 GEMIN4 GEMIN5 WDR77	NCBP1 NCBP2 SIP1 CLNS1A PRMT5 SNRPB SNRPF SNRPG SNRPE SNRPD3 SNRPD2 GEMIN7 GEMIN4 WDR77	4.98191e-42
acetylation and deacetylation of rela in nucleus	HDAC3 NFKBIA NFKB1 RELA EP300 CREBBP	NFKB1 RELA CREBBP	5.05946e-11
thrombin signaling and protease-activated receptors	PTK2B PSCD1 GNAI1 PIK3CA MAP3K7 PIK3R1 PLCB1 PPP1R12B PRKCA GNB1 ARFGEF1 ARFGEF2 PSCD3 PSCD2 RHOA PRKCB1 PSCD4 F2 GNAQ ROCK1 F2R GNA12 GNA13 GNGT1 GBF1 ADCY1	PSCD1 GNAI1 PIK3CA PIK3R1 PPP1R12B PRKCA GNB1 ARFGEF2 PSCD3 PRKCB1 F2 GNAQ ROCK1 F2R GNA13 GBF1	1.11901e-46
dna replication	RPS27A MCM7 MCM6 MCM5 MCM4 MCM3 MCM2	RPS27A MCM7 MCM3 MCM2	2.65609e-14
phosphoenolpyruvate and adp react to form pyruvate and atp	PKLR PKM2	PKM2	0.000149959
pelp1 modulation of estrogen receptor activity	SRC EP300 ESR1 CREBBP PELP1	SRC CREBBP PELP1	2.52973e-11
stathmin and breast cancer resistance to antimicrotubule agents	TUBA8 STMN1 K-ALPHA-1 TUBA3 TUBA2 TUBA1 TUBA6 TUBA4 PRKAR2A PRKAR2B CD2 MAPK13 CDC2 CAMK4 CAMK2D CAMK2G CAMK2A CAMK2B TUBB1 PRKAR1A PRKAR1B CCNB1 PRKACG CD247 PRKACB	STMN1 PRKAR2A PRKAR2B CD2 CDC2 CAMK2G CAMK2B PRKAR1A PRKAR1B CCNB1 CD247 PRKACB	7.90346e-35
phospholipids as signalling intermediaries	SPHK1 PTK2 EDG1 HRAS PDGFRA MAP2K2 MAP2K1 SMPD1 SMPD2 RAF1 GNAI1 ASAH1 PIK3CA MAPK3 MAPK1 PIK3R1 PDGFA ITGB3 SHC1 RAC1 PRKCA SKIP GNB1 SRC PIK3C2G PRKCB1 ADCY1 SOS1 AKT1 ITGAV GRB2 GNGT1 PDPK1	SPHK1 PTK2 HRAS PDGFRA MAP2K2 SMPD1 SMPD2 GNAI1 PIK3CA MAPK3 MAPK1 PIK3R1 SHC1 PRKCA SKIP GNB1 SRC PIK3C2G PRKCB1 AKT1 PDPK1	4.35481e-59
cyclin b2 mediated events	CCNB2 CDC2	CDC2	0.000149959
sphingosine 1-phosphate (s1p) pathway	EDG6 SPHK2 SPHK1 EDG3 EDG1 DNMT1 SGPL1 EDG8 GNA12 GNA13 ABCC1 SGPP1	EDG6 SPHK1 DNMT1 EDG8 GNA13 ABCC1 SGPP1	5.32639e-23
release	NP PB1	NP	0.000149959
regulation of dna replication	RPS27A	RPS27A	7.49794e-05
keratinocyte differentiation	PRKCB1 MAP4K4 TRAF1 HRAS NFKBIA EGFR BIRC2 MAP2K3 MAP2K2 MAP2K1 MAP2K7 MAP2K6 MAPK13 RAF1 EGF DAXX RIPK1 MAP2K4 FAS MAP3K1 JUN MAP3K5 ETS2 MAPK3 ETS1 IKBKB NFKB1 RELA PRKCH TRAF2 SHC1 FOS PRKCA SP1 PRKCE PRKCD PRKCG PLAT CHUK TNF FASLG PRKCQ BIRC3 MAPK8 CEBPA MAPK14 SOS1 TNFRSF1A HOXA7 GRB2 PPP2R5D MAPK1 BCL2 IKBKG	PRKCB1 MAP4K4 TRAF1 HRAS EGFR BIRC2 MAP2K3 MAP2K2 EGF DAXX RIPK1 MAP2K4 FAS MAP3K1 JUN MAP3K5 MAPK3 IKBKB NFKB1 RELA PRKCH SHC1 FOS PRKCA PRKCE PRKCD PRKCG PLAT CHUK TNF FASLG PRKCQ BIRC3 MAPK8 CEBPA HOXA7 PPP2R5D MAPK1 BCL2 IKBKG	2.7926e-105
assembly of the orc complex at the origin of replication	ORC4L ORC5L ORC1L ORC6L ORC2L ORC3L	ORC4L ORC6L ORC2L ORC3L	1.13832e-14
p450 epoxidations	CYP1A1 CYP3A4 CYP2E1	CYP1A1	0.000224938
trk receptor signaling mediated by the mapk pathway	EHD4 HRAS RIT2 RIT1 MAPK14 MAP2K1 MAP2K6 MAP2K5 RAF1 MAPKAPK2 MAP3K2 EGR1 NRAS MAPK3 MAPK1 CDK5R1 MAPK7 TRPV1 BRAF NTF3 SRF FOS PRKCD CREB1 RAP1B MAP2K3 RAP1A RUSC1 KRAS RPS6KA1 RPS6KA5 MEF2C ELK1 CDK5	HRAS RIT2 RIT1 MAP2K5 EGR1 NRAS MAPK3 MAPK1 CDK5R1 MAPK7 BRAF SRF FOS PRKCD CREB1 MAP2K3 KRAS RPS6KA1 RPS6KA5 MEF2C ELK1	1.13895e-58
disinhibition of snare formation	STXBP3 STX4	STXBP3 STX4	1.12447e-08
removal of dna patch containing abasic residue	APEX1 POLD1 POLD2 POLD3 POLD4 POLB FEN1	APEX1 POLD1 POLD2 POLD3 FEN1	5.97634e-18
il-2 receptor beta chain in t cell activation	BCL2L1 CRKL E2F1 HRAS AKT1 MAP2K1 RAF1 TFDP1 CCNA1 PIK3CA CCNE1 RPS6KB1 RB1 MAPK3 MAPK1 JAK3 PIK3R1 JAK1 MYC PCNA SHC1 FOS IL2RB FASLG BAD PTPN6 IL2RA CCNB1 SOCS1 SOCS3 SOS1 IL2RG CCND1 CCND3 CCND2 IRS1 CBL MAP2K2 STAT5B STAT5A GRB2 IL2 ZNFN1A3 FAS PDPK1 BCL2 CCNH PPIA NMI	BCL2L1 HRAS AKT1 TFDP1 CCNA1 PIK3CA CCNE1 RPS6KB1 RB1 MAPK3 MAPK1 JAK3 PIK3R1 JAK1 PCNA SHC1 FOS IL2RB FASLG BAD PTPN6 CCNB1 SOCS1 SOCS3 CCND1 CCND3 CCND2 IRS1 MAP2K2 STAT5A IL2 FAS PDPK1 BCL2 CCNH	3.06234e-93
btg family proteins and cell cycle regulation	HOXB9 TP53 BTG2 BTG1 CCND1 PRMT1 RB1 CHAF1A CHAF1B	TP53 BTG2 BTG1 CCND1 PRMT1 RB1 CHAF1A CHAF1B	3.63253e-28
cbl mediated ligand-induced downregulation of egf receptors pathway	SRC PRKCA SH3KBP1 EGFR SH3GLB1 CBL PRKCB1 GRB2 SH3GLB2 EGF	SRC PRKCA EGFR SH3GLB1 PRKCB1 EGF	2.68962e-20
pausing and recovery of elongation	TCEB3 TCEB2 TCEB1 CTDP1 CCNT1 CCNT2 RDBP SUPT5H SSRP1 COBRA1 ELL SUPT16H TCEA1 POLR2E POLR2D POLR2G POLR2F POLR2A POLR2C POLR2B POLR2L TH1L POLR2I POLR2H POLR2K POLR2J GTF2F1 GTF2F2 WHSC2 SUPT4H1 CDK9	TCEB2 TCEB1 CTDP1 CCNT1 CCNT2 RDBP SUPT5H SSRP1 COBRA1 ELL TCEA1 POLR2E POLR2D POLR2G POLR2F POLR2C POLR2B POLR2L POLR2I POLR2H GTF2F1 GTF2F2 CDK9	2.76317e-66
multi-drug resistance factors	ABCB1 ABCB11 GSTP1 ABCB4 ABCC1 ABCC3	ABCB1 ABCB4 ABCC1 ABCC3	1.13832e-14
a4b1 and a4b7 integrin signaling	ITGB1 ITGA4 ITGB7	ITGB1 ITGA4 ITGB7	2.52973e-12
ifn gamma signaling pathway	IFNG JAK2 IFNGR1 STAT1 JAK1	JAK1	0.000374897
cd40l signaling pathway	TRAF3 CD40LG MAP4K4 TRAF6 NFKBIA CD40 TNFAIP3 MAP3K1 NFKB1 RELA	TRAF3 CD40LG MAP4K4 TRAF6 CD40 TNFAIP3 MAP3K1 NFKB1 RELA	2.72529e-31
regulation of spermatogenesis by crem	XPO1 ADCY1 GNAS FSHR GNB1 KIF17 CREM GNGT1 FHL5 FSHB	XPO1 GNAS GNB1 CREM FSHB	7.17161e-17
formation and maturation of mrna transcript	ERCC2 ERCC3 TAF13 TAF12 TAF11 TAF10 GTF2A1 GTF2A2 GTF2E1 GTF2E2 GTF2B TAF4B GTF2H3 GTF2H2 GTF2H1 GTF2H4 POLR2E POLR2D POLR2G POLR2F POLR2A POLR2C POLR2B POLR2L MNAT1 POLR2I POLR2H POLR2K POLR2J TAF7 TAF6 TAF5 TAF4 GTF2F1 TAF1 GTF2F2 TBP TAF9 CDK7 CCNH	ERCC3 TAF12 TAF11 GTF2A2 GTF2E1 GTF2E2 GTF2B TAF4B GTF2H3 GTF2H2 GTF2H1 GTF2H4 POLR2E POLR2D POLR2G POLR2F POLR2C POLR2B POLR2L POLR2I POLR2H TAF7 TAF6 GTF2F1 TAF1 GTF2F2 TAF9 CDK7 CCNH	4.97775e-80
gap-filling dna repair synthesis and ligation in gg-ner	LIG1	LIG1	7.49794e-05
ethanol is oxidized by nad+ to form acetaldehyde, nadh, and h+	ADH7 ADH6 ADH4 ADH1C ADH1B ADH1A	ADH4 ADH1C ADH1B ADH1A	1.13832e-14
ampk inhibits chrebp transcriptional activation activity	PRKAG2 MLXIPL STK11 PRKAB2 PRKAA2	PRKAA2	0.000374897
cyclin a:cdk2-associated events at s phase entry	CDC25A CDK2 CDK7 MNAT1 CCNH WEE1	CDC25A CDK2 CDK7 CCNH WEE1	1.70753e-18
deregulation of cdk5 in alzheimers disease	MAPT APP GSK3B CDK5R1 CDK5 CAPN1 PPP2R5D	MAPT APP GSK3B CDK5R1 CAPN1 PPP2R5D	8.96541e-22
reversible phosphorylation of cytosolic nucleoside diphosphates by nucleoside diphosphate kinase b hexamer	NME1 NME2	NME1	0.000149959
integration of energy metabolism	MLXIPL PFKFB1	PFKFB1	0.000149959
phosphorylation of cytosolic nucleosides by deoxycytidine kinase	DCK	DCK	7.49794e-05
gtp hydrolysis and joining of the 60s ribosomal subunit	EIF3S8 EIF3S9 EIF3S4 EIF3S5 EIF3S6 EIF3S7 EIF3S1 EIF3S2 EIF3S3 FAU EIF1AX RPL14 RPL15 RPL17 RPL10 RPL11 RPL12 RPL13 RPL18 RPL19 EIF4G1 UBA52 RPL37A RPL8 RPL9 RPL6 RPL7 RPL27A RPS27A RPL3 EIF5B RPL7A RPL5 RPS9 RPL10A EIF3S12 EIF3S10 EIF4E EIF4B EIF4A1 EIF4A2 RPLP2 RPLP1 RPLP0 RPL18A RPL35A RPS15A RPS7 RPS6 RPS5 RPS3 RPS2 RPL41 RPS8 RPS4Y1 RPL23A RPL13A RPL4 RPS26 RPS27 RPS24 RPS25 RPS23 RPS20 RPS2…	EIF3S8 EIF3S9 EIF3S4 EIF3S5 EIF3S6 EIF3S7 EIF3S2 EIF3S3 FAU RPL14 RPL17 RPL11 RPL12 RPL18 RPL19 EIF4G1 UBA52 RPL37A RPL9 RPL6 RPL7 RPS27A RPL3 EIF5B RPL7A RPL10A EIF4E EIF4A1 RPLP1 RPL18A RPS15A RPS7 RPS3 RPL41 RPS4Y1 RPL23A RPL13A RPS26 RPS27 RPS24 RPS23 RPS20 RPS21 RPS28 RPS29 RPS4X RPSA RPS3A RPS12 RPS10 RPS16 RPS15 RPS14 EIF5 EIF2S1 EIF2S3 EIF2S2 RPL29 RPL28 RPL27 RPL38 RPL37 RPL35 RPL31	3.72895e-146
glutathione synthesis	GSS GCLM GCLC	GSS GCLM	3.3734e-08
il23-mediated signaling events	CCL2 IL23A ITGA3 IL12B CD4 IL23R NOS2A TYK2 IL1B STAT4 STAT3 IL18RAP IL12RB1 PIK3CA JAK2 PIK3R1 NFKB1 RELA ALOX12B IL18 IL17F NFKBIA IL17A IFNG IL18R1 TNF CXCL1 IL19 STAT1 SOCS3 CXCL9 MPO IL6 STAT5A IL2 CD3E IL24	IL23A ITGA3 NOS2A TYK2 IL1B STAT3 PIK3CA PIK3R1 NFKB1 RELA ALOX12B IL18 IL18R1 TNF CXCL1 SOCS3 CXCL9 MPO IL6 STAT5A IL2 CD3E IL24	2.13912e-63
cleavage of the damaged purine	MUTYH MPG OGG1	MPG	0.000224938
pdgf signaling pathway	PDGFRA HRAS PLCG1 MAP2K4 RAF1 STAT3 STAT1 PIK3CA MAP3K1 JUN PRKCB1 MAPK3 ELK1 PIK3R1 JAK1 MAPK8 PDGFA SRF SHC1 FOS PRKCA RASA1 CSNK2A1 SOS1 MAP2K1 GRB2	PDGFRA HRAS PLCG1 MAP2K4 STAT3 PIK3CA MAP3K1 JUN PRKCB1 MAPK3 ELK1 PIK3R1 JAK1 MAPK8 SRF SHC1 FOS PRKCA RASA1	3.40922e-56
tnf/stress related signaling	MAP4K2 MAP4K4 BAG4 IKBKB MAP2K7 IKBKG MAP2K4 CRADD MAPK14 TANK MAP3K1 JUN TRADD MAPK8 TRAF2 CHUK MAP2K3 TNF RIPK1 CASP2 TNFRSF1A ATF1 MAP2K6	MAP4K4 BAG4 IKBKB IKBKG MAP2K4 CRADD TANK MAP3K1 JUN MAPK8 CHUK MAP2K3 TNF RIPK1 ATF1	8.60047e-45
atm signaling pathway	RELA BRCA1 TREX1 TP53 RPA1 ATM JUN TP73 RBBP8 ATR NFKBIA RAD51 GADD45A ABL1 NFKB1 MDM2 CHEK2 MAPK8 CHEK1	RELA BRCA1 TP53 RPA1 JUN RBBP8 ATR RAD51 GADD45A ABL1 NFKB1 MDM2 MAPK8 CHEK1	1.8116e-43
dgtp formation	TXN NME1 NME2 RRM2 RRM1 TXNRD1	TXN NME1 RRM1 TXNRD1	1.13832e-14
cell to cell adhesion signaling	SRC ACTA1 CSK PECAM1 PTPN11 VCL CTNNB1 PTK2 PXN CDH1 BCAR1 CTNNA1	SRC CSK PECAM1 PTPN11 VCL CTNNB1 PTK2 CDH1 CTNNA1	5.99563e-30
fgfr3b ligand binding and activation	FGFR3	FGFR3	7.49794e-05
ngf processing	NGFB	NGFB	7.49794e-05
hiv-1 nef: negative effector of fas and tnf	PTK2 BAG4 TRAF1 SPTAN1 BIRC4 BIRC3 BIRC2 CYCS PRKDC RIPK1 MAP2K7 RB1 CRADD GSN DAXX PSEN2 PSEN1 MAP3K1 TRADD MAP3K5 CFLAR PARP1 ARHGDIB FADD NFKB1 RELA APAF1 MDM2 CASP6 TRAF2 NFKBIA MAPK8 CHUK DFFB DFFA TNF FASLG LMNA RASA1 LMNB2 CASP7 LMNB1 CASP2 CASP3 TNFRSF1A PRKCD CASP8 CASP9 NUMA1 MAP3K14 CDC2L1 CDC2L2 FAS BID PAK2 BCL2	PTK2 BAG4 TRAF1 SPTAN1 BIRC3 BIRC2 CYCS PRKDC RIPK1 RB1 CRADD GSN DAXX PSEN2 MAP3K1 MAP3K5 CFLAR PARP1 ARHGDIB FADD NFKB1 RELA APAF1 MDM2 CASP6 MAPK8 CHUK DFFA TNF FASLG LMNA RASA1 CASP7 CASP3 PRKCD CASP8 CASP9 MAP3K14 CDC2L1 CDC2L2 FAS BID PAK2 BCL2	5.0097e-116
packaging of eight rna segments	NP PB1	NP	0.000149959
mrna 3'-end processing	SFRS4 NCBP1 NCBP2 DHX38 NUDT21 CPSF3 CPSF2 CPSF1 NFX1 RBM8A SFRS9 FLJ12529 U2AF1 SFRS6 SFRS5 U2AF2 SFRS3 SFRS2 SFRS1 PCF11 MAGOH PABPN1 HEAB RNPS1 PAPOLA THOC4 SRRM1 CSTF1 CSTF3 CSTF2 UPF3B SFRS7 SFRS11 CDC40	SFRS4 NCBP1 NCBP2 DHX38 NUDT21 CPSF1 NFX1 U2AF1 U2AF2 SFRS3 SFRS1 PCF11 MAGOH PABPN1 RNPS1 PAPOLA THOC4 CSTF1 CSTF3 CSTF2 SFRS7 SFRS11 CDC40	1.00211e-64
jnk signaling in the cd4+ tcr pathway	MAP4K1 MAP3K8 DBNL CRKL MAP3K1 JUN MAP3K7 GRAP2 CRK MAP2K4 LAT LCP2 MAPK8 PRKCB1	MAP4K1 MAP3K1 JUN CRK MAP2K4 LAT LCP2 MAPK8 PRKCB1	5.45602e-29
fmlp induced chemokine gene expression in hmc-1 cells	NCF2 NCF1 NFATC1 HRAS NFKBIA MAPK14 MAP2K2 MAP2K1 ELK1 MAP2K6 RAF1 CAMK1 MAPK3 MAPK1 NFKB1 RELA PLCB1 RAC1 PRKCA FPR1 GNB1 CAMK2B PIK3C2G PRKCB1 MAP2K3 CAMKK2 CAMKK1 GNA15 GNGT1 PPP3CA PPP3CB PPP3CC PAK1	NCF2 NCF1 NFATC1 HRAS MAP2K2 ELK1 CAMK1 MAPK3 MAPK1 NFKB1 RELA PRKCA FPR1 GNB1 CAMK2B PIK3C2G PRKCB1 MAP2K3 CAMKK2 GNA15 PPP3CA PPP3CB PPP3CC PAK1	2.43512e-68
proteolysis and signaling pathway of notch	PSEN1 NOTCH1 DLL1 ADAM17 RBPSUH FURIN	DLL1 ADAM17 FURIN	5.05946e-11
beta oxidation of palmitoyl-coa to myristoyl-coa	HADHB HADHA ACADVL	HADHB HADHA	3.3734e-08
fasl/ cd95l signaling	CASP10 FAS FASLG CASP8 FADD	CASP10 FAS FASLG CASP8 FADD	2.84588e-19
telomere c-strand synthesis initiation	POLA2 PRIM2A POLE PRIM1 POLE2 POLA	POLA2 PRIM2A PRIM1 POLE2	1.13832e-14
nep/ns2 interacts with the cellular export machinery	NP XPO1 PB1 RAN	NP XPO1 RAN	1.01189e-11
fc-epsilon receptor i signaling in mast cells	NFATC2 PTK2 PPAP2A EDG1 JUN HRAS GAB2 SPHK1 IKBKB AKT1 PLCG1 SOS1 MAP2K7 IKBKG PLA2G1B MAP2K4 MS4A2 FCER1G FCER1A WASPIP PIK3CA MAP3K1 FYN PRKCB1 MAPK3 DOK1 PXN PIK3R1 HCLS1 NFKB1 LYN GTF2I DUSP1 PTPN13 CBLB SHC1 FOS MAPK8 FCGR2B CHUK FER LCP2 PLA2G4A KLRG1 RASA1 RAF1 RELA INPP5D ITK PLD2 MAP2K2 SYK PTPN11 MAP2K1 CBL VAV1 GRB2 PAK2 LAT MAPK1 BTK	PTK2 JUN HRAS GAB2 SPHK1 IKBKB AKT1 PLCG1 IKBKG PLA2G1B MAP2K4 FCER1G FCER1A PIK3CA MAP3K1 PRKCB1 MAPK3 DOK1 PIK3R1 HCLS1 NFKB1 LYN PTPN13 CBLB SHC1 FOS MAPK8 CHUK FER LCP2 RASA1 RELA INPP5D PLD2 MAP2K2 SYK PTPN11 VAV1 PAK2 LAT MAPK1 BTK	2.48905e-107
vegfr3 signaling in lymphatic endothelium	FIGF RPS6KA1 PIK3R1 SOS1 AKT1 GRB2 ITGA2 MAP2K4 ITGA4 FN1 CREB1 ITGA5 MAPK14 MAPK3 MAPK1 ITGB1 MAPK11 VEGFC PIK3CA CRK FLT4	FIGF RPS6KA1 PIK3R1 AKT1 ITGA2 MAP2K4 ITGA4 FN1 CREB1 ITGA5 MAPK3 MAPK1 ITGB1 MAPK11 VEGFC PIK3CA CRK	1.60907e-52
acetaldehyde is oxidized by nad+ to form acetate, nadh, and h+	ALDH1A1 ALDH2	ALDH1A1	0.000149959
role of calcineurin-dependent nfat signaling in lymphocytes	NFATC1 NFATC2 NFATC3 PRKCH BAX MAPK14 BAD FKBP8 KPNB1 YWHAZ MAP3K8 CALM3 CABIN1 RAN YWHAQ CAMK4 MAPK3 YWHAH YWHAB MAPK8 MAPK9 YWHAG YWHAE XPO1 NR4A1 PIM1 PRKCA MEF2D PRKCE PRKCD PRKCG CHP NUP214 PRKCZ PRKCQ EP300 PRKCB1 CSNK2A1 CASP3 AKAP5 CSNK1A1 DSCR1 GSK3B SFN MAP3K1 DSCR1L1 PRKACA KPNA2 FKBP1A CREBBP BCL2	NFATC1 NFATC3 PRKCH BAD FKBP8 KPNB1 YWHAZ RAN YWHAQ MAPK3 YWHAH MAPK8 MAPK9 YWHAE XPO1 NR4A1 PIM1 PRKCA MEF2D PRKCE PRKCD PRKCG NUP214 PRKCZ PRKCQ PRKCB1 CASP3 AKAP5 CSNK1A1 DSCR1 GSK3B MAP3K1 PRKACA KPNA2 FKBP1A CREBBP BCL2	4.41359e-98
adp-ribosylation factor	NCF2 RALBP1 CLTB CHN1 GPLD1 CLTA ARFGAP3 ARFGAP1 ARHGAP4 ARHGAP5 ARHGAP6 ARHGAP1 ARF1 CENTD1 COPA DDEF2 DDEF1 ARFGEF1 ARFGEF2 PSCD3 PSCD2 PSCD1 PSCD4 CENTD2 KDELR2 KDELR3 KDELR1 GBF1	NCF2 CLTB CHN1 GPLD1 CLTA ARHGAP4 ARHGAP5 ARHGAP1 COPA DDEF2 DDEF1 ARFGEF2 PSCD3 PSCD1 CENTD2 KDELR2 KDELR3 KDELR1 GBF1	3.57968e-55
glucose metabolism	GYG1 GYG2	GYG1 GYG2	1.12447e-08
vitamin c (ascorbate) metabolism	CYB5A	CYB5A	7.49794e-05
regulation of map kinase pathways through dual specificity phosphatases	DSP MAPK14 MAPK3 DUSP9 DUSP8 DUSP4 MAPK8 DUSP6 DUSP1 DUSP2	DSP MAPK3 DUSP8 DUSP4 MAPK8 DUSP6 DUSP2	8.07028e-24
tnfr2 signaling pathway	TRAF1 TRAF2 TRAF3 TNFRSF1B NFKBIA TNFAIP3 RIPK1 MAP3K1 LTA MAP3K14 NFKB1 TANK RELA	TRAF1 TRAF3 TNFRSF1B TNFAIP3 RIPK1 MAP3K1 MAP3K14 NFKB1 TANK RELA	5.84808e-33
role of mal in rho-mediated activation of srf	RHOA MAP4K2 TCF1 DIAPH1 RAC1 ACTA1 RAF1 HRAS MAP3K1 ROCK1 MAP2K2 MAPK3 MAP2K1 MAPK1 SRF MAPK8 LIMK1 MAL CDC42	HRAS MAP3K1 ROCK1 MAP2K2 MAPK3 MAPK1 SRF MAPK8 LIMK1 MAL CDC42	1.27563e-33
slbp dependent processing of replication-dependent histone pre-mrnas	SLBP SNRPD3 NCBP1 NCBP2 LSM10 LSM11 SNRPB ZNF473 SNRPF SNRPG SNRPE	SLBP SNRPD3 NCBP1 NCBP2 SNRPB ZNF473 SNRPF SNRPG SNRPE	1.49891e-30
sumoylation by ranbp2 regulates transcriptional repression	XPO1 HDAC1 NUP62 HDAC4 RAN UBE2I RANGAP1 NUP153 SUMO1 PIAS1 PIAS2 NUP214 MDM2 NUP210 RANBP2	HDAC1 PIAS2 NUP62 HDAC6 RAN NUP153 HDAC9 PIAS1 SUMO1 NUP214 MDM2 NUP210 RANBP2 XPO1 UBE2I	1.55688e-42
nef mediated downregulation of cd28 cell surface expression	AP2M1 CD28	AP2M1	0.000149959
inactivation of apc/c via direct inhibition of the apc/c complex	UBE2D1 MAD2L1 UBE2E1 BUB3 BUB1B CDC27 CDC26 UBE2C CDC23 ANAPC10 CDC20 ANAPC1 CDC16 ANAPC2 ANAPC5 ANAPC4 ANAPC7 ANAPC11	UBE2D1 MAD2L1 UBE2E1 BUB3 BUB1B CDC27 CDC26 UBE2C CDC23 ANAPC10 CDC20 CDC16 ANAPC7	1.27041e-40
il 6 signaling pathway	CEBPB STAT3 LRPPRC SOS1 PTPN11 IL6R IL6 GRB2 JAK2 JAK3 JAK1 HRAS SHC1	CEBPB STAT3 LRPPRC PTPN11 IL6R IL6 JAK3 JAK1 HRAS SHC1	5.84808e-33
synthesis of lysophosphatidic acid from dihydroxyacetone phosphate	AGPS GNPAT	AGPS GNPAT	1.12447e-08
digestion of dietary carbohydrate	LCT TREH SI TAS2R38 AMY2B	LCT TREH SI AMY2B	3.79441e-15
fibrinolysis pathway	FGA FGG F2 UBE1 UBE2A ATBF1 CPB2 PLAU PLAT PLG F2R F13A1 SERPINB2 SERPINE1 FGB	F2 UBE2A CPB2 PLAU PLAT PLG F2R SERPINB2 SERPINE1 FGB	6.14048e-32
metabolism of anandamide an endogenous cannabinoid	CNR1 CNR2 FAAH PLD1 PLD2 PLD3 BAAT	CNR1 CNR2 PLD1 PLD2 PLD3	5.97634e-18
mitochondrial fatty acid beta-oxidation	HADHB HADHA ACADL ACADM	HADHB HADHA ACADL ACADM	7.58882e-16
isoleucine catabolism	HADH2 ACAT1 BCAT1 BCAT2 ACADSB	ACAT1 BCAT1 BCAT2 ACADSB	3.79441e-15
pyrimidine catabolism	DPYS UPB1 DPYD	DPYD	0.000224938
beta oxidation of myristoyl-coa to lauroyl-coa	HADHB HADHA ACADL	HADHB HADHA ACADL	2.52973e-12
utp and glucose 1-phosphate react to form udp-glucose and pyrophosphate	UGP2	UGP2	7.49794e-05
oxidative decarboxylation of pyruvate to acetyl coa by pyruvate dehydrogenase	PDHX PDHB PDHA1 DLAT DLD	PDHX PDHB DLAT DLD	3.79441e-15
g2/m transition	WEE1	WEE1	7.49794e-05
rna polymerase i chain elongation	TAF1C TAF1B POLR2H ERCC3 GTF2H3 GTF2H2 ERCC2 UBTF TAF1A GTF2H4 POLR1A POLR1B POLR1C POLR1D CDK7 MNAT1 CCNH GTF2H1 POLR2K	TAF1C POLR2H ERCC3 GTF2H3 GTF2H2 UBTF TAF1A GTF2H4 POLR1B POLR1D CDK7 CCNH GTF2H1	4.02297e-40
telomere extension by telomerase	TERT	TERT	7.49794e-05
reduction of nuclear ribonucleoside 5'-diphosphates to deoxyribonucleoside 5'-diphosphates by ribonucleotide reductase and thioredoxin	TXN TXNRD1	TXN TXNRD1	1.12447e-08
insulin receptor recycling	INSR INS	INSR INS	1.12447e-08
cycling of ran in nucleocytoplasmic transport	RCC1 NUP62 RAN RANBP1 RANGAP1 NUP153 NUP214 NUP210 RANBP2	NUP62 RAN RANBP1 NUP153 NUP214 NUP210 RANBP2	2.42108e-24
p53 signaling pathway	PCNA TP53 E2F1 CCND1 GADD45A CDKN1A CCNE1 RB1 CDK2 CDK4 TIMP3 MDM2 BCL2	PCNA TP53 CCND1 GADD45A CDKN1A CCNE1 RB1 CDK2 TIMP3 MDM2 BCL2	1.31644e-36
glycogen-glycogenin reacts with n orthophosphates, yielding n glucose 1-phosphates and limit dextrin-glycogenin	GYG1 PYGL PYGM GYG2	GYG1 PYGL PYGM GYG2	7.58882e-16
glycogen synthesis	GYG1 GYG2	GYG1 GYG2	1.12447e-08
activation of bad and translocation to mitochondria	PPP3R1 BID AKT1 BAD YWHAB PPP3CC BCL2	PPP3R1 BID AKT1 BAD PPP3CC BCL2	8.96541e-22
global genomic ner (gg-ner)	RAD23B GTF2H4 XPC GTF2H2 XPA ERCC3 RPA1 ERCC5 RPA3 RPA2 GTF2H1 GTF2H3 CDK7 ERCC1 DDB2 MNAT1 DDB1 CCNH ERCC2 ERCC4	RAD23B GTF2H4 XPC GTF2H2 ERCC3 RPA1 ERCC5 RPA3 RPA2 GTF2H1 GTF2H3 CDK7 ERCC1 DDB2 CCNH	2.71952e-46
m phase	CSPG6 RAD21 STAG2 STAG1 SMC1L1 PLK1 REC8L1	RAD21 PLK1	2.36138e-07
caspase-8 is formed from procaspase-8	CASP8	CASP8	7.49794e-05
fructose catabolism	KHK	KHK	7.49794e-05
signaling events mediated by the hedgehog family	PTCH TGFB2 LRPAP1 SMO AKT1 ARRB2 BOC ADRBK1 STIL PIK3CA PTHLH GLI2 PIK3R1 DISP1 HHAT DHH PTCH2 SHH LRP2 IHH CDON GAS1 HHIP	TGFB2 LRPAP1 SMO AKT1 ADRBK1 STIL PIK3CA PIK3R1 DISP1 CDON GAS1	2.28197e-32
extrinsic prothrombin activation pathway	F2 F3 F5 F7 PROS1 ATBF1 F2R TFPI F10 FGG PROC FGA FGB	F2 F3 F5 PROS1 F2R TFPI F10 PROC FGB	1.94858e-29
fructose 1,6-bisphosphate is hydrolyzed to form fructose 6-phosphate and orthophosphate	FBP1 FBP2	FBP1	0.000149959
repair synthesis for gap-filling by dna polymerase in tc-ner	PCNA RFC5 RFC4 RFC1 POLD2 RFC3 RFC2 POLD1 POLE POLD3 POLD4 POLE2 RPA3 RPA2 RPA1	PCNA RFC5 RFC4 POLD2 RFC3 POLD1 POLD3 POLE2 RPA3 RPA2 RPA1	2.30378e-35
receptor-ligand binding initiates the second proteolytic cleavage of notch receptor	ADAM10 NOTCH4 NOTCH1 NOTCH2 NOTCH3	ADAM10 NOTCH4	1.12447e-07
basic mechanisms of sumoylation	UBE2I SUMO1 SUMO3 SUMO2 SAE1 UBA2	UBE2I SUMO1 SUMO3	5.05946e-11
toll-like receptor pathway	NFKBIA IKBKB PGLYRP1 IKBKG MAP2K4 TIRAP MAP3K1 JUN MAP3K7 IRAK1 NFKB1 RELA MYD88 SITPEC TRAF6 FOS CHUK MAP2K3 PPARA LY96 MAPK8 MAP3K7IP1 MAPK14 MAP3K7IP2 TOLLIP EIF2AK2 MAP3K14 TLR2 TLR3 CD14 ELK1 TLR6 TLR7 TLR4 TLR9 MAP2K6	IKBKB IKBKG MAP2K4 MAP3K1 JUN IRAK1 NFKB1 RELA MYD88 TRAF6 FOS CHUK MAP2K3 PPARA LY96 MAPK8 MAP3K7IP2 MAP3K14 TLR2 TLR3 CD14 ELK1	7.69792e-61
glycogen branching enzyme transfers terminal alpha(1,4)glucose blocks to form alpha(1,6) branches	GYG1 GBE1 GYG2	GYG1 GBE1 GYG2	2.52973e-12
vrna synthesis	NP PB1	NP	0.000149959
gap junction degradation	AP2M1	AP2M1	7.49794e-05
uncoating of the influenza virion	NP PB1	NP	0.000149959
acetylation	NAT2 NAT1	NAT2 NAT1	1.12447e-08
trk receptor signaling mediated by pi3k and plc-gamma	YWHAQ NGFB HRAS GAB1 AKT1 BAD YWHAZ PDK1 PIK3CA EGR1 NRAS CAMK4 YWHAH PIK3R1 YWHAB TRPV1 YWHAG YWHAE EPB41L1 SRC SHC1 CAMK2A CREB1 PRKCD FOXO3A CENTG1 KRAS SOS1 TRPC3 CCND1 PLCG1 GSK3B SFN STAT5A GRB2	YWHAQ NGFB HRAS GAB1 AKT1 BAD YWHAZ PDK1 PIK3CA EGR1 NRAS YWHAH PIK3R1 YWHAE EPB41L1 SRC SHC1 CREB1 PRKCD FOXO3A KRAS TRPC3 CCND1 PLCG1 GSK3B STAT5A	1.63511e-73
sonic hedgehog receptor ptc1 regulates cell cycle	XPO1 PTCH CCNB1 RASGRF1 CDK7 SHH CDC2 CCNH MNAT1	XPO1 CCNB1 CDK7 CDC2 CCNH	3.58581e-17
bcr signaling pathway	MAP4K1 NFATC1 VAV2 CD72 NFKBIB PAG1 HRAS NFKBIA MAPK14 AKT1 MAP2K1 ELK1 IKBKG CD79B ETS1 BCR CD79A CALM3 RAF1 RASA1 MAP3K1 JUN MAP3K7 PTPN6 MAPK3 MAPK1 PIK3R1 MALT1 NFKB1 MAPK8 FOS BLNK SHC1 CSK RAC1 CD22 CARD11 CAMK2G FCGR2B CHUK IBTK SH3BP5 LYN CSNK2A1 IKBKB RELA INPP5D SOS1 PLCG2 SYK BCL10 DAPP1 PDK1 PTEN GRB2 PTPRC BCL2A1 PIK3CA TRAF6 PPP3CA PPP3CB PPP3CC POU2F2 DOK1 BTK CD19	NFATC1 HRAS CD79B BCR CD79A MAP3K1 JUN PRKCB1 MAPK3 ELK1 LYN SHC1 FOS PRKCA CAMK2B MAPK8 VAV1 PLCG1 SYK PPP3CA PPP3CB PPP3CC BTK MAP4K1 VAV2 CD72 NFKBIB PAG1 AKT1 IKBKG RASA1 PTPN6 MAPK1 PIK3R1 NFKB1 CSK CAMK2G CHUK SH3BP5 IKBKB RELA INPP5D PLCG2 DAPP1 PDK1 PTEN BCL2A1 PIK3CA TRAF6 POU2F2 DOK1	4.27382e-116
regulation of transcriptional activity by pml	UBE2I DAXX SIRT1 TP53 SUMO1 RB1 PAX3 PML PRAM1 CREBBP SP100	UBE2I DAXX SIRT1 TP53 SUMO1 RB1 PAX3 PML CREBBP SP100	2.24926e-34
beta-catenin phosphorylation cascade	APC CSNK1A1 AXIN1 GSK3B	APC CSNK1A1 AXIN1 GSK3B	7.58882e-16
generation of amyloid b-peptide by ps1	ADAM10 BACE1 PSEN1 APP	ADAM10 APP	6.74679e-08
exocytosis of alpha granule	CD36 SERPING1 PF4 GP1BB SERPINE1 SERPINA1 ITGA2B MMRN1 GP1BA PPBP A2M SPARC GP9 GP5 FGG EGF FGA FGB ITGB3 IGF1 PECAM1 CD9 SERPINF2 HGF HRG F5 FN1 F8 APP KNG1 ALB PLG VWF SELP CFD	CD36 PF4 SERPINE1 SERPINA1 ITGA2B MMRN1 GP1BA PPBP A2M EGF FGB PECAM1 SERPINF2 HRG F5 FN1 F8 APP KNG1 ALB PLG SELP	2.99364e-61
ion channels and their functional role in vascular endothelium	CXCR4 CCL4 GNB1 TRPC3 CCR3 TRPC6 CCR5 TRPC4 TRPC5 AGT CAV1 PTGER1 GUCY1A3 GUCY1A2 PRKG1 HTR2C PRKG2 EDN1 TRPV4 NOS3 GNGT1 FPR1 KCNQ4 KCNQ5 KCNQ2 KCNQ3 CAMK2B BDKRB2 CHRM1 HSP90AA1 P2RY2 AKT1 CXCL12 CCL11 F2 ADRA1B ADCY1 GNAS KNG1 ADRB2 GUCY1B2 GUCY1B3 AGTR2	GNB1 TRPC3 CCR3 CAV1 GUCY1A3 GUCY1A2 PRKG2 EDN1 NOS3 FPR1 KCNQ2 KCNQ3 CAMK2B AKT1 CXCL12 CCL11 F2 ADRA1B GNAS KNG1 ADRB2 GUCY1B3 AGTR2	3.36456e-61
elongation arrest and recovery	TCEB3 TCEB2 TCEB1 CTDP1 CCNT1 CCNT2 RDBP SUPT5H SSRP1 COBRA1 ELL SUPT16H TCEA1 POLR2E POLR2D POLR2G POLR2F POLR2A POLR2C POLR2B POLR2L TH1L POLR2I POLR2H POLR2K POLR2J GTF2F1 GTF2F2 WHSC2 SUPT4H1 CDK9	TCEB2 TCEB1 CTDP1 CCNT1 CCNT2 RDBP SUPT5H SSRP1 COBRA1 ELL TCEA1 POLR2E POLR2D POLR2G POLR2F POLR2C POLR2B POLR2L POLR2I POLR2H GTF2F1 GTF2F2 CDK9	2.76317e-66
processing of intronless pre-mrnas	PABPN1 HEAB NCBP1 NCBP2 PAPOLA CSTF1 CSTF3 CSTF2 PCF11 FLJ12529 NUDT21 CPSF3 CPSF2 CPSF1	PABPN1 NCBP1 NCBP2 PAPOLA CSTF1 CSTF3 CSTF2 PCF11 NUDT21 CPSF1	2.04683e-32
activation of the pre-replicative complex	POLA2 ORC2L POLE POLA CDC6 CDC7 ORC4L CDT1 ORC6L PRIM1 MCM10 MCM7 PRIM2A ORC3L MCM4 MCM3 MCM2 MCM8 ORC5L MCM6 ORC1L RPA4 RPA1 MCM5 RPA3 RPA2 CDK2 DBF4 POLE2 CDC45L	POLA2 ORC2L CDC6 CDC7 ORC4L CDT1 ORC6L PRIM1 MCM7 PRIM2A ORC3L MCM3 MCM2 RPA1 RPA3 RPA2 CDK2 DBF4 POLE2 CDC45L	2.33843e-57
aurora c signaling	INCENP AURKB H3F3A AURKC	AURKB H3F3A AURKC	1.01189e-11
late phase of hiv life cycle	NUP88 AAAS SEH1L NUP85 NUP62 NUP133 RAN NUP107 NUP43 NUP188 NUP214 NUP210 RANBP2 POM121 NUP98 NUP160 NUP93 TPR NUPL1 NUPL2 NUP50 NUP54 NUP35 NUP37 NUP153 NUP155 NUP205 RAE1	NUP88 NUP85 NUP62 RAN NUP43 NUP188 NUP214 NUP210 RANBP2 NUP98 NUP93 TPR NUPL1 NUPL2 NUP50 NUP35 NUP153 NUP155 NUP205 RAE1	2.41906e-58
mitochondrial transcription initiation	POLRMT TFB2M TFAM	POLRMT TFAM	3.3734e-08
formation of the hiv-1 early elongation complex	NCBP1 NCBP2 ERCC2 ERCC3 CTDP1 RDBP SUPT5H COBRA1 GTF2H3 GTF2H2 GTF2H1 GTF2H4 POLR2E POLR2D POLR2G POLR2F POLR2A POLR2C POLR2B POLR2L MNAT1 TH1L POLR2I POLR2H POLR2K POLR2J GTF2F1 GTF2F2 WHSC2 SUPT4H1 CDK7 CCNH	NCBP1 NCBP2 ERCC3 CTDP1 RDBP SUPT5H COBRA1 GTF2H3 GTF2H2 GTF2H1 GTF2H4 POLR2E POLR2D POLR2G POLR2F POLR2C POLR2B POLR2L POLR2I POLR2H GTF2F1 GTF2F2 CDK7 CCNH	6.64123e-69
transport of gamma-carboxylated protein precursors from the endoplasmic reticulum to the golgi apparatus	F2 PROZ F7 F9 PROS1 F10 PROC GAS6	F2 PROZ PROS1 F10 PROC GAS6	3.58616e-21
class i pi3k signaling events mediated by akt	YWHAQ CDKN1B GBL FRAP1 PRKDC AKT1 BAD AKT3 RICTOR TSC2 TSC1 YWHAZ PDK1 RAF1 MLLT7 TBC1D4 MAP3K5 MAPKAP1 YWHAH AKT1S1 CASP9 FOXO3A GSK3B CDKN1A YWHAE SRC FOXO1A CDKN2A KIAA1303 CHUK YWHAB MDM2 EP300 TP53 SLC2A4 GSK3A AKT2 YWHAG SFN PRKACA KPNA1 HSP90AA1 RHEB CREBBP	YWHAQ CDKN1B FRAP1 PRKDC AKT1 BAD TSC2 TSC1 YWHAZ PDK1 MLLT7 TBC1D4 MAP3K5 YWHAH CASP9 FOXO3A GSK3B CDKN1A YWHAE SRC FOXO1A CDKN2A CHUK MDM2 TP53 SLC2A4 GSK3A AKT2 PRKACA RHEB CREBBP	5.87043e-84
collagen adhesion via gp iv	COL1A2 CD36 COL1A1	COL1A2 CD36 COL1A1	2.52973e-12
recognition and association of dna glycosylase with site containing an affected pyrimidine	SMUG1 MBD4 UNG2 TDG NTHL1	MBD4	0.000374897
insulin-mediated glucose transport	AKT1 INSR STXBP4 INS YWHAZ PPP1R3A YWHAQ TBC1D4 YWHAH YWHAB YWHAG YWHAE PRKCI RHOQ GYS1 AKT2 PRKCZ TRIP10 VAMP2 PPP1CC SLC2A4 STX4 GSK3B SFN LNPEP ASIP	AKT1 INSR INS YWHAZ PPP1R3A YWHAQ TBC1D4 YWHAH YWHAE PRKCI RHOQ AKT2 PRKCZ TRIP10 PPP1CC SLC2A4 STX4 GSK3B	5.67592e-53
transport of ribonucleoproteins into the host nucleus	NP KPNB1 PB1 KPNA1	NP KPNB1	6.74679e-08
induction of apoptosis through dr3 and dr4/5 death receptors	TNFSF12 ACTA1 SPTAN1 CASP10 TNFRSF10B TNFRSF10A TNFSF10 BID TRADD FADD TRAF2 CASP7 DFFA DFFB PARP1 TNFRSF25 LMNA CASP6 RIPK1 CASP3 CASP8 MAP3K14 GAS2	SPTAN1 CASP10 TNFRSF10B TNFSF10 BID FADD CASP7 DFFA PARP1 LMNA CASP6 RIPK1 CASP3 CASP8 MAP3K14	8.60047e-45
oxidative decarboxylation of alpha-ketoadipate to glutaryl coa by alpha-ketoglutarate dehydrogenase	DLST OGDH DLD	DLD	0.000224938
monoamines are oxidized to aldehydes, producing nh3 and h2o2	MAOA JARID1A	MAOA JARID1A	1.12447e-08
polymerase switching	PCNA POLA2 POLD1 RFC5 RFC4 RFC1 RFC3 RFC2 PRIM2A POLD2 POLD3 PRIM1 POLA POLD4	PCNA POLA2 POLD1 RFC5 RFC4 RFC3 PRIM2A POLD2 POLD3 PRIM1	2.04683e-32
carnitine synthesis	TMLHE ALDH9A1 SHMT1 BBOX1	SHMT1 BBOX1	6.74679e-08
vwf interaction with collagen	GP1BA GP1BB COL1A2 GP9 COL1A1 GP5 VWF	GP1BA COL1A2 COL1A1	8.85406e-11
ceramide signaling pathway	SPHK2 MAP4K4 BAG4 NFKBIA BIRC3 CYCS RIPK1 MAP2K2 BAD SMPD1 RB1 SMPD3 MAP2K4 CASP8 NSMAF RAF1 EGF MADD ASAH1 BID MAP3K1 TRADD CRADD MAPK3 MAPK1 AKT1 PDCD8 FADD NFKB1 MYC RAX PDGFA TRAF2 IGF1 MAPK8 CTSD PRKCD TNF BAX KSR1 PAWR RELA TNFRSF1A MAP2K1 EIF2A PRKCZ BCL2	MAP4K4 BAG4 BIRC3 IKBKB MAP2K2 SMPD1 IKBKG MAP2K4 NSMAF CRADD MADD MAP3K1 MAPK3 MAPK1 FADD NFKB1 RELA CHUK TNF CYCS MAPK8 RIPK1 BAD CASP8 BCL2 RB1 EGF BID AKT1 CTSD PRKCD PAWR PRKCZ	1.33055e-79
rb tumor suppressor/checkpoint signaling in response to dna damage	TP53 RASGRF1 E2F1 CDKN1A ATM YWHAH RB1 CDK2 CDK4 CDC2 CHEK1 WEE1 MYT1	TP53 CDKN1A YWHAH RB1 CDK2 CDC2 CHEK1 WEE1 MYT1	1.94858e-29
trail signaling	CASP10 TNFRSF10B TNFSF10 CASP8 FADD	CASP10 TNFRSF10B TNFSF10 CASP8 FADD	2.84588e-19
purine salvage reactions	NP NT5C2 ADK ADA	NP NT5C2 ADK ADA	7.58882e-16
tnfr1 signaling pathway	LMNB2 MADD LMNB1 CASP2 CASP3 BAG4 TNFRSF1A MAP2K4 BIRC3 TRAF2 CASP8 RIPK1 TNF TRADD FADD LMNA CRADD	MADD CASP3 BAG4 MAP2K4 BIRC3 CASP8 RIPK1 TNF FADD LMNA CRADD	2.08876e-34
gluconeogenesis	PCK1 GPI SLC37A4 G6PC GAPDH PC TPI1 MDH2 MDH1 SLC25A11 PGK1	PCK1 GPI SLC37A4 MDH2 MDH1 PGK1	5.91717e-20
resolution of ap sites via the single-nucleotide replacement pathway	XRCC1 POLB LIG3	LIG3	0.000224938
hydrolysis of extracellular nucleoside 5'-monophosphates by plasma membrane-bound 5'-nucleotidase	NT5E	NT5E	7.49794e-05
mrna capping	NCBP1 NCBP2 ERCC2 ERCC3 RNGTT SUPT5H RNMT GTF2H3 GTF2H2 GTF2H1 GTF2H4 POLR2E POLR2D POLR2G POLR2F POLR2A POLR2C POLR2B POLR2L MNAT1 POLR2I POLR2H POLR2K POLR2J GTF2F1 GTF2F2 CDK7 CCNH	NCBP1 NCBP2 ERCC3 SUPT5H RNMT GTF2H3 GTF2H2 GTF2H1 GTF2H4 POLR2E POLR2D POLR2G POLR2F POLR2C POLR2B POLR2L POLR2I POLR2H GTF2F1 GTF2F2 CDK7 CCNH	7.63933e-65
neuroregulin receptor degredation protein-1 controls erbb3 receptor recycling	ERBB3 RNF41 UBE2D1 NRG1 NRG3 NRG2	ERBB3 RNF41 UBE2D1 NRG1	1.13832e-14
regulation of pgc-1a	CAMK2A ESRRA CAMKK2 CAMK1 CAMKK1 CAMK2G PPARGC1A CAMK2B CAMK4 MEF2C MEF2B MEF2A HDAC5 MEF2D CAMK2D PPP3CA PPP3CB PPP3CC PPARA YWHAH	ESRRA CAMKK2 CAMK1 CAMK2G CAMK2B MEF2C MEF2A HDAC5 MEF2D PPP3CA PPP3CB PPP3CC PPARA YWHAH	6.03868e-43
purine catabolism	GDA XDH	XDH	0.000149959
proline synthesis	PYCR1 OAT	PYCR1 OAT	1.12447e-08
translesion synthesis by pol zeta	MAD2L2 REV3L	REV3L	0.000149959
west nile virus	CASP6 CASP7 CASP3 EEF1A1 CYCS CASP9 TIAL1 TIA1 APAF1	CASP6 CASP7 CASP3 EEF1A1 CYCS CASP9 TIAL1 TIA1 APAF1	2.72529e-32
trka activation by ngf	TPR NGFB	TPR NGFB	1.12447e-08
(1,6)-alpha-glucose residues are removed, as d-glucose, from limit dextrin by debranching enzyme	AGL GYG1 GYG2	AGL GYG1 GYG2	2.52973e-12
cxcr4 signaling pathway	GNAQ PIK3CA HRAS GNB1 PIK3R1 PLCG1 PIK3C2G GNGT1 CXCR4 CXCL12 GNAI1	GNAQ PIK3CA HRAS GNB1 PIK3R1 PLCG1 PIK3C2G CXCL12 GNAI1	1.49891e-30
oxidative stress induced gene expression via nrf2	FXYD2 HMOX1 CRYZ FOS PRKCA NFE2L2 POR JUN CREB1 HMOX2 KEAP1 AKR7A2 MAFK GSTA2 UGT1A6 PRKCB1 MAFF MAFG	CRYZ FOS PRKCA POR JUN CREB1 KEAP1 AKR7A2 GSTA2 UGT1A6 PRKCB1 MAFG	2.82137e-37
cyclins and cell cycle regulation	CDKN1B CDKN1A CDC2 CCNA1 CCNE1 RB1 CDKN2B CDKN2C CDKN2A RBL1 CDKN2D CDC25A CCNB1 E2F1 CCND1 CCND3 CCND2 CDK2 CDK4 CDK6 CDK7 CCNH TFDP1	CDKN1B CDKN1A CDC2 CCNA1 CCNE1 RB1 CDKN2C CDKN2A RBL1 CDKN2D CDC25A CCNB1 CCND1 CCND3 CCND2 CDK2 CDK7 CCNH TFDP1	4.58933e-58
activation of atr in response to replication stress	RAD17 CLSPN RFC5 RFC4 RFC3 RFC2 ORC2L RAD1 CDC6 CDC7 ORC4L HUS1 TREX1 ORC6L CHEK1 MCM10 CDC25C CDC25A MCM7 MCM6 ORC3L MCM4 MCM3 MCM2 MCM8 ORC5L ORC1L RPA1 MCM5 RPA3 RPA2 CDK2 DBF4 CDC45L	RFC5 RFC4 RFC3 ORC2L RAD1 CDC6 CDC7 ORC4L HUS1 ORC6L CHEK1 CDC25C CDC25A MCM7 ORC3L MCM3 MCM2 RPA1 RPA3 RPA2 CDK2 DBF4 CDC45L	1.00211e-64
atm mediated phosphorylation of repair proteins	BRCA1 MDC1 H2AFX NPAT NBN	BRCA1 MDC1 H2AFX NPAT NBN	2.84588e-19
transport of notch receptor precursor to golgi	NOTCH4 NOTCH1 NOTCH2 NOTCH3	NOTCH4	0.000299918
egf signaling pathway	PRKCB1 STAT3 SOS1 STAT1 ELK1 PIK3CA HRAS MAP3K1 EGFR PLCG1 EGF PRKCA MAP2K1 GRB2 MAP2K4 PIK3R1 JAK1 MAPK8 RASA1 SHC1	PRKCB1 STAT3 ELK1 PIK3CA HRAS MAP3K1 EGFR PLCG1 EGF PRKCA MAP2K4 PIK3R1 JAK1 MAPK8 RASA1 SHC1	1.02069e-49
bh3-only proteins associate with and inactivate anti-apoptotic bcl-2 members	BCL2L1 PMAIP1 BID BAD BCL2L11 BBC3 BCL2	BCL2L1 PMAIP1 BID BAD BCL2L11 BBC3 BCL2	6.72523e-26
dna damage recognition in gg-ner	XPC RAD23B	XPC RAD23B	1.12447e-08
recruitment of repair and signaling proteins to double-strand breaks	BRCA1 TP53BP1 MDC1 H2AFX NPAT	BRCA1 TP53BP1 MDC1 H2AFX NPAT	2.84588e-19
calcineurin-regulated nfat-dependent transcription in lymphocytes	FOXP3 NFATC2 CD40LG ITCH PTGS2 TBX21 JUNB TLE4 CALM3 EGR2 EGR3 EGR1 JUN EGR4 IFNG FOSL1 SNFT DGKA IL3 CBLB FOS GBP3 CTLA4 MAF PPARG TNF FASLG PRKCQ PTPN1 GATA3 IL2RA CASP3 E2F1 IRF4 SLC3A2 ZNFN1A1 CSF2 IL4 IL5 IL2 CREM RNF128 CDK4 PTPRK IL8 POU2F1	CD40LG ITCH PTGS2 TLE4 EGR2 EGR3 EGR1 JUN EGR4 CBLB FOS MAF PPARG TNF FASLG PRKCQ PTPN1 GATA3 CASP3 SLC3A2 CSF2 IL4 IL2 CREM RNF128 PTPRK IL8 POU2F1	2.78559e-74
viral rnp complexes in the host cell nucleus	NP PB1	NP	0.000149959
reelin signaling pathway	VLDLR CRKL LRPAP1 ARHGEF2 ITGA3 RAP1A AKT1 MAP2K7 RAPGEF1 DAB1 PIK3CA FYN CDK5R1 RELN PIK3R1 MAPK8 ITGB1 MAP1B PAFAH1B1 MAPK8IP1 NCK2 LRP8 CBL GSK3B GRIN2B MAP3K11 GRIN2A CDK5 MAPT	VLDLR LRPAP1 ARHGEF2 ITGA3 AKT1 RAPGEF1 PIK3CA CDK5R1 RELN PIK3R1 MAPK8 ITGB1 PAFAH1B1 MAPK8IP1 LRP8 GSK3B MAP3K11 GRIN2A MAPT	1.03811e-54
signaling mediated by p38-gamma and p38-delta	EEF2K SNTA1 STMN1 ZAK CCND1 MAP2K3 PKN1 MAP2K6 MAPK12 MAPK13	SNTA1 STMN1 ZAK CCND1 MAP2K3 MAPK12	2.68962e-20
phosphorylation of mitochondrial nucleosides by deoxyguanosine kinase	DGUOK	DGUOK	7.49794e-05
rna polymerase iii transcription initiation from type 1 promoter	BDP1 POLR3F BRF1 GTF3C5 TBP GTF3C3 GTF3C4 GTF3C1 POLR2E GTF3C2 POLR3D POLR3E POLR3B POLR2K POLR2F POLR3A POLR2L GTF3A POLR2H POLR3H LZTS1	POLR3F POLR2E GTF3C2 POLR3D POLR3E POLR2F POLR2L GTF3A POLR2H	8.01044e-27
hydrolysis of cytosolic nucleoside 5'-monophosphates by 5'-nucleotidase cytosolic ii	NT5C2	NT5C2	7.49794e-05
mcalpain and friends in cell motility	PTK2 CAPNS1 HRAS EGFR PRKAR2A MAP2K2 MAP2K1 ACTA1 EGF CAPN2 CAST TLN1 MAPK3 MAPK1 PXN CAPN1 MLC1 ITGB1 SHC1 RAC1 PRKAR1A PRKAR1B PRKAR2B SOS1 VIL2 MYLK PRKACG GRB2 PRKACB	PTK2 CAPNS1 HRAS EGFR PRKAR2A MAP2K2 EGF CAPN2 CAST MAPK3 MAPK1 CAPN1 MLC1 ITGB1 SHC1 PRKAR1A PRKAR1B PRKAR2B VIL2 MYLK PRKACB	5.26792e-61
p75(ntr)-mediated signaling	OMG LRRN6A NGFB BIRC4 BIRC3 BIRC2 CYCS NCSTN IKBKB AKT1 BAD RIPK2 MAPK10 NGFR SMPD2 PSENEN BDNF KLHDC3 FURIN APH1B APH1A BCL2L11 BEX1 PIK3CA PSEN1 NDN RTN4R ADAM17 PIK3R1 ARHGDIA MAPK8 MAPK9 APAF1 YWHAE PRKCI NTF3 MYD88 TRAF6 RAC1 RTN4 NDNL2 CHUK PRKCZ PLG RHOC NGFRAP1 RHOA RHOB MAGEH1 CASP6 SQSTM1 IRAK1 TP53 CASP3 E2F1 NTF5 MAGED1 APP CASP9 PRDM4 DIABLO MAG ZNF274 MMP7 MMP3 SHC1 IKBKG	NGFB BIRC3 BIRC2 CYCS NCSTN IKBKB AKT1 BAD RIPK2 MAPK10 NGFR SMPD2 PSENEN BDNF FURIN BCL2L11 PIK3CA NDN ADAM17 PIK3R1 ARHGDIA MAPK8 MAPK9 APAF1 YWHAE PRKCI MYD88 TRAF6 RTN4 CHUK PRKCZ PLG RHOC CASP6 IRAK1 TP53 CASP3 NTF5 APP CASP9 MAG MMP7 SHC1 IKBKG	4.76139e-110
il-7 signal transduction	IL2RG PIK3CA FYN ITGA2B PTK2B STAT5B STAT5A JAK3 PIK3R1 JAK1 BCL2 EP300 LCK CREBBP NMI	PIK3CA ITGA2B STAT5A JAK3 PIK3R1 JAK1 BCL2 LCK CREBBP	1.36401e-28
dual incision reaction in tc-ner	ERCC8 ERCC1 ERCC2 ERCC3 ERCC4 ERCC5 ERCC6 GTF2H3 GTF2H2 GTF2H1 TCEA1 POLR2E POLR2D POLR2G POLR2F POLR2A POLR2C POLR2B POLR2L MNAT1 GTF2H4 POLR2I POLR2H POLR2K POLR2J CDK7 CCNH XAB2	ERCC8 ERCC1 ERCC3 ERCC5 ERCC6 GTF2H3 GTF2H2 GTF2H1 TCEA1 POLR2E POLR2D POLR2G POLR2F POLR2C POLR2B POLR2L GTF2H4 POLR2I POLR2H CDK7 CCNH XAB2	7.63933e-65
s1p1 pathway	PTGS2 SPHK1 EDG1 RAC1 PLCB2 ITGAV ITGB3 MAPK3 PLCG1 MAPK1 VEGF RHOA PDGFRB ABCC1 KDR	PTGS2 SPHK1 PLCB2 MAPK3 PLCG1 MAPK1 PDGFRB ABCC1 KDR	1.36401e-28
mrna splicing	SFRS7 SFRS6 SFRS2 SFRS1	SFRS7 SFRS1	6.74679e-08
double stranded rna induced gene expression	EIF2AK2 TP53 MAP4K4 IFNA1 NFKBIA CHUK IFNB1 IKBKB IKBKG NFKB1 RELA DNAJC3 EIF2S1 EIF2S3 EIF2S2	TP53 MAP4K4 CHUK IFNB1 IKBKB IKBKG NFKB1 RELA DNAJC3 EIF2S1 EIF2S3 EIF2S2	6.91513e-39
dna replication initiation	POLA2 PRIM2A POLE PRIM1 POLE2 POLA	POLA2 PRIM2A PRIM1 POLE2	1.13832e-14
role of ppar-gamma coactivators in obesity and thermogenesis	NCOA2 NCOA1 PPARBP RXRA PPARGC1A PPARG LPL EP300 CREBBP	NCOA1 PPARBP RXRA PPARG LPL CREBBP	1.07585e-20
conversion of phosphatidic acid to diacylglycerol	PPAP2C PPAP2B PPAP2A	PPAP2C PPAP2B	3.3734e-08
bone remodeling	IKBKB TNFSF11 TRAF6 ISGF3G NFKBIA CHUK IFNB1 IFNAR2 IFNAR1 FOSL1 TNFRSF11A FOSL2 NFKB1 RELA MAPK8 FOS IKBKG	IKBKB TNFSF11 TRAF6 ISGF3G CHUK IFNB1 IFNAR2 IFNAR1 TNFRSF11A FOSL2 NFKB1 RELA MAPK8 FOS IKBKG	2.38554e-48
hypoxia and p53 in the cardiovascular system	MAPK8 TP53 HIC1 TAF1 IGFBP3 NFKBIB GADD45A CDKN1A ATM RPA1 ABCB1 BAX FHL2 AKT1 HSPA1A HIF1A HSP90AA1 MDM2 EP300 UBE2A	MAPK8 TP53 TAF1 IGFBP3 NFKBIB GADD45A CDKN1A RPA1 ABCB1 FHL2 AKT1 HIF1A MDM2 UBE2A	6.03868e-43
signaling by notch	NOTCH4 NOTCH1 NOTCH2 NOTCH3	NOTCH4	0.000299918
il2 signaling events mediated by stat5	BCL2L1 FOXP3 GAB2 ELF1 CCNA2 PIK3CA JAK3 PIK3R1 JAK1 MYC SHC1 SP1 LTA FASLG PRF1 IL2RA IL2RB SOS1 IL2RG CCND3 CCND2 LCK IL4 GRB2 IL2 CDK6 PTPN11 BCL2	BCL2L1 GAB2 ELF1 CCNA2 PIK3CA JAK3 PIK3R1 JAK1 SHC1 FASLG IL2RB CCND3 CCND2 LCK IL4 IL2 PTPN11 BCL2	4.76777e-52
abortive elongation of hiv-1 transcript in the absence of tat	NCBP1 NCBP2 TH1L RDBP SUPT5H COBRA1 POLR2E POLR2D POLR2G POLR2F POLR2A POLR2C POLR2B POLR2L CTDP1 POLR2I POLR2H POLR2K POLR2J GTF2F1 GTF2F2 WHSC2 SUPT4H1	NCBP1 NCBP2 RDBP SUPT5H COBRA1 POLR2E POLR2D POLR2G POLR2F POLR2C POLR2B POLR2L CTDP1 POLR2I POLR2H GTF2F1 GTF2F2	2.71396e-51
nef and signal transduction	RAC1 DOCK2 FYN LCK CD247 HCK ELMO1 PAK2	DOCK2 LCK CD247 ELMO1 PAK2	1.59369e-17
tram cascade	IRF3 TICAM1 TICAM2 TBK1 RIPK1 TLR4 LY96	TICAM1 RIPK1 LY96	8.85406e-11
nerve growth factor pathway (ngf)	NGFB SOS1 FOS GRB2 HRAS JUN MAP2K1 MAPK3 PLCG1 ELK1 NGFR PIK3R1 PIK3CA MAPK8 RAF1 CSNK2A1 SHC1	NGFB FOS HRAS JUN MAPK3 PLCG1 ELK1 NGFR PIK3R1 PIK3CA MAPK8 SHC1	9.40458e-38
formation of incision complex in gg-ner	RAD23B RPA2 GTF2H3 GTF2H2 ERCC2 ERCC3 RPA1 ERCC5 RPA3 GTF2H4 ERCC1 XPC XPA CDK7 DDB2 MNAT1 DDB1 CCNH GTF2H1 ERCC4	RAD23B RPA2 GTF2H3 GTF2H2 ERCC3 RPA1 ERCC5 RPA3 GTF2H4 ERCC1 XPC CDK7 DDB2 CCNH GTF2H1	2.71952e-46
cdt1 association with the cdc6:orc:origin complex	PSMD9 PSMD8 PSMB10 PSMD5 PSMD4 PSMF1 RPS27A PSMD1 PSMD3 PSMD2 ORC2L GMNN CDC6 ORC4L CDT1 ORC6L PSMA2 PSMA3 PSMA1 PSMA6 PSMA7 PSMA4 PSMA5 PSMC1 PSMC2 PSMC3 PSMC4 PSMC5 PSMC6 PSMD6 PSME2 PSME3 PSME1 ORC3L MCM8 ORC5L ORC1L PSMD14 PSMD11 PSMD10 PSMD13 PSMD12 PSMB1 PSMB9 PSMB8 PSMB7 PSMB6 PSMB5 PSMB4 PSMB3 PSMB2 PSMD7	PSMD8 PSMB10 PSMD5 PSMD4 PSMF1 RPS27A PSMD1 PSMD3 ORC2L CDC6 ORC4L CDT1 ORC6L PSMA3 PSMA1 PSMA6 PSMA4 PSMA5 PSMC1 PSMC2 PSMC3 PSMC4 PSMC5 PSMC6 PSMD6 PSME2 PSME3 PSME1 ORC3L PSMD14 PSMD11 PSMD13 PSMD12 PSMB9 PSMB7 PSMB6 PSMB4 PSMB3 PSMB2 PSMD7	1.77586e-106
actions of nitric oxide in the heart	SLC7A1 PRKAR2A AKT1 PLCG1 PRKAR2B FLT4 GUCY1B3 FLT1 GUCY2C PIK3CA RYR2 PDE3A PDE3B GUCY1A3 GUCY1A2 PRKG1 PIK3R1 TNNI1 VEGF CAV1 KDR NOS3 GUCY2D GNGT1 GUCY2F HSP90AA1 PRKG2 GNB1 CHRM1 CAMK2B PRKAR1B PDPK1 BDKRB2 GNAQ KNG1 PDE2A PRKACG CHRNA1 PRKACB PLN GUCY1B2 PRKAR1A	SLC7A1 PRKAR2A AKT1 PLCG1 PRKAR2B GUCY1B3 FLT1 GUCY2C PIK3CA RYR2 PDE3A GUCY1A3 GUCY1A2 PIK3R1 TNNI1 CAV1 KDR NOS3 PRKG2 GNB1 CAMK2B PRKAR1B PDPK1 GNAQ KNG1 PDE2A CHRNA1 PRKACB PLN PRKAR1A	5.3675e-82
c-src mediated regulation of cx43 function and closure of gap junctions	GJA1 SRC	GJA1 SRC	1.12447e-08
histidine catabolism	AMDHD1 FTCD HAL UROC1	HAL	0.000299918
cdc6 association with the orc:origin complex	ORC4L ORC5L ORC1L ORC6L ORC2L ORC3L CDC6 MCM8	ORC4L ORC6L ORC2L ORC3L CDC6	1.59369e-17
reduction of cytosolic ribonucleoside 5'-diphosphates to deoxyribonucleoside 5'-diphosphates (thioredoxin)	TXN RRM2 RRM1	TXN RRM1	3.3734e-08
elevation of cytosolic ca++ levels	P2RX1 ITPR1	ITPR1	0.000149959
atypical nf-kappab pathway	MAPK14 SRC FBXW11 REL SYK PIK3CA NFKBIA IKBKB ARRB2 PIK3R1 NFKB1 RELA LCK BCL3	SRC REL SYK PIK3CA IKBKB PIK3R1 NFKB1 RELA LCK BCL3	2.04683e-32
rna pol ii ctd phosphorylation and interaction with ce	ERCC2 ERCC3 RNGTT SUPT5H RNMT GTF2H3 GTF2H2 GTF2H1 GTF2H4 POLR2E POLR2D POLR2G POLR2F POLR2A POLR2C POLR2B POLR2L MNAT1 POLR2I POLR2H POLR2K POLR2J GTF2F1 GTF2F2 CDK7 CCNH	ERCC3 SUPT5H RNMT GTF2H3 GTF2H2 GTF2H1 GTF2H4 POLR2E POLR2D POLR2G POLR2F POLR2C POLR2B POLR2L POLR2I POLR2H GTF2F1 GTF2F2 CDK7 CCNH	1.7919e-59
erythropoietin mediated neuroprotection through nf-kb	EPOR SOD2 ARNT CDKN1A NFKBIA JUN HIF1A COPS5 EPO JAK2 CREB1 NFKB1 RELA EP300	SOD2 ARNT CDKN1A JUN HIF1A COPS5 CREB1 NFKB1 RELA	5.45602e-29
role of nicotinic acetylcholine receptors in the regulation of apoptosis	MUSK SRC PTK2 CHRNB1 PIK3CA YWHAH BAD RAPSN AGRN AKT1 PTK2B FASLG CHRNG PIK3R1 FOXO3A PDPK1 TERT	SRC PTK2 CHRNB1 PIK3CA YWHAH BAD AGRN AKT1 FASLG PIK3R1 FOXO3A PDPK1 TERT	3.52892e-41
pten dependent cell cycle arrest and apoptosis	ITGB1 PTK2 SHC1 SOS1 AKT1 PIK3CA ILK GRB2 PTEN PDK2 FASLG PIK3R1 CDKN1B FOXO3A BCAR1	ITGB1 PTK2 SHC1 AKT1 PIK3CA ILK PTEN PDK2 FASLG PIK3R1 CDKN1B FOXO3A	6.91513e-39
peptide chain elongation	RPS13 RPS12 RPS11 RPS10 RPS17 RPS16 RPS15 RPL9 RPL6 RPLP2 RPL27A RPS18 RPL18A RPL35A RPS15A RPS7 RPS6 RPS5 RPL37A RPS3 RPS2 RPL4 RPL22 RPL41 RPS8 TRIM24 RPL7A RPL29 RPL28 RPL24 RPL27 RPS14 RPL21 RPL23 FAU RPS26 RPL13A RPL26 RPS9 RPL7 RPL35 RPS3A RPL8 RPS19 RPL3 RPS27 RPS24 RPS27A RPS23 RPS20 RPS21 RPS25 RPLP1 RPS28 RPS29 RPL14 RPL15 RPS4Y1 RPL10 RPL11 RPL12 RPL13 RPS4X RPLP0 RPL18 RPL19 RPL26L1 R…	RPS12 RPS10 RPS16 RPS15 RPL9 RPL6 RPL18A RPS15A RPS7 RPL37A RPS3 RPL41 TRIM24 RPL7A RPL29 RPL28 RPL27 RPS14 FAU RPS26 RPL13A RPL7 RPL35 RPS3A RPL3 RPS27 RPS24 RPS27A RPS23 RPS20 RPS21 RPLP1 RPS28 RPS29 RPL14 RPS4Y1 RPL11 RPL12 RPS4X RPL18 RPL19 RPSA RPL38 RPL37 RPL23A RPL31 UBA52 RPL17 RPL10A EEF2	6.87466e-119
polyadenylation of mrna	PABPN1 CSTF2 CSTF1 CSTF3 PAPOLA CPSF4 CPSF3 CPSF2 CPSF1	PABPN1 CSTF2 CSTF1 CSTF3 PAPOLA CPSF4 CPSF1	2.42108e-24
fgfr1 ligand binding and activation	FGFR1	FGFR1	7.49794e-05
anthrax toxin mechanism of action	MAP2K2 MAP2K1	MAP2K2	0.000149959
pp2a-mediated dephosphorylation of key metabolic factors	MLXIPL PFKFB1	PFKFB1	0.000149959
formation of fibrin clot (clotting cascade)	F9 F10 F2	F10 F2	3.3734e-08
attachment of gpi anchor to upar	PGAP1 CDC91L1 PLAUR PIGK PIGS PIGT GPAA1	PIGK GPAA1	2.36138e-07
caspase cascade in apoptosis	PTK2 NUMA1 SPTAN1 BIRC4 BIRC3 BIRC2 CYCS CASP10 ACTA1 TOP1 CASP9 CRADD CAD MADD TFAP2A BID MAP3K1 TRADD RIPK1 FANCF ARHGDIB GTF2I GSN APAF1 CASP6 TRAF2 LIMK1 PRF1 PARP1 DFFA TNF BAX SATB1 SLK LMNA LMNB2 CASP7 CASP4 LMNB1 CASP2 CASP3 GZMB CASP1 APP TNFRSF1A CASP8 VIM LRDD SREBF1 DIABLO CFL2 BCL2 KRT18	BIRC3 BIRC2 CASP10 ARHGDIB APAF1 CASP6 DFFA PARP1 LMNA CASP7 CASP4 CASP3 GZMB CASP1 CASP8 CASP9 PTK2 SPTAN1 CYCS TOP1 CRADD MADD BID MAP3K1 RIPK1 FANCF GSN LIMK1 TNF SATB1 SLK APP CFL2 BCL2 KRT18	2.93049e-91
regulation of bad phosphorylation	BCL2L1 CSF2RB BAX PRKAR2A AKT1 BAD PRKAR2B PIK3CA YWHAH PIK3R1 IGF1R IGF1 IL3RA PRKAR1A PRKAR1B KITLG ADCY1 KIT PRKACG IL3 PRKACB PDPK1 BCL2	BCL2L1 CSF2RB PRKAR2A AKT1 BAD PRKAR2B PIK3CA YWHAH PIK3R1 IGF1R IL3RA PRKAR1A PRKAR1B KIT PRKACB PDPK1 BCL2	2.71396e-51
rac1 cell motility signaling pathway	NCF2 PDGFRA MAP3K1 RALBP1 IGSF4 LIMK1 TRIO ARHGAP1 CHN1 MYL2 ARFGAP3 ARFGAP1 ARHGAP4 CENTD1 ARHGAP6 CENTD2 WASF1 PIK3CA ARHGEF5 RPS6KB1 ARHGEF1 CDK5R1 PIK3R1 ARFIP2 DDEF2 PPP1R12B RAC1 CFL1 ARHGAP5 PLD1 VAV1 MYLK CDK5 CACNA1A PAK1 DDEF1	NCF2 PDGFRA MAP3K1 LIMK1 ARHGAP1 CHN1 MYL2 ARHGAP4 CENTD2 WASF1 PIK3CA ARHGEF5 RPS6KB1 ARHGEF1 CDK5R1 PIK3R1 DDEF2 PPP1R12B ARHGAP5 PLD1 VAV1 MYLK PAK1 DDEF1	7.90306e-67
how progesterone initiates the oocyte maturation	HRAS PRKAR2A PRKAR2B CDC2 PIN1 GNAI1 CAP1 MAPK3 MAPK1 PGR MYT1 SRC CDC25C PAQR5 GNB1 PRKAR1A PRKAR1B CCNB1 ADCY1 GNAS PRKACG GNGT1 PRKACB	HRAS PRKAR2A PRKAR2B CDC2 PIN1 GNAI1 CAP1 MAPK3 MAPK1 PGR MYT1 SRC CDC25C GNB1 PRKAR1A PRKAR1B CCNB1 GNAS PRKACB	4.58933e-58
eukaryotic translation elongation	TRIM24 EEF1G EEF1D EEF1B2	TRIM24 EEF1G EEF1D EEF1B2	7.58882e-16
orc1 removal from chromatin	PSMD9 PSMD8 PSMB10 PSMD5 PSMD4 PSMF1 RPS27A PSMD1 PSMD3 PSMD2 ORC2L CDC6 ORC4L PSMD10 CDT1 ORC6L PSMA2 PSMA3 PSMA1 PSMA6 PSMA7 PSMA4 PSMA5 PSMC1 PSMC2 PSMC3 PSMC4 PSMC5 PSMC6 PSMD6 PSME2 PSME3 PSME1 MCM7 MCM6 ORC3L MCM4 MCM3 MCM2 MCM8 ORC5L ORC1L PSMD14 PSMD11 MCM5 PSMD13 PSMD12 CDK2 PSMB1 PSMB9 PSMB8 PSMB7 PSMB6 PSMB5 PSMB4 PSMB3 PSMB2 PSMD7	PSMD8 PSMB10 PSMD5 PSMD4 PSMF1 RPS27A PSMD1 PSMD3 ORC2L CDC6 ORC4L CDT1 ORC6L PSMA3 PSMA1 PSMA6 PSMA4 PSMA5 PSMC1 PSMC2 PSMC3 PSMC4 PSMC5 PSMC6 PSMD6 PSME2 PSME3 PSME1 MCM7 ORC3L MCM3 MCM2 PSMD14 PSMD11 PSMD13 PSMD12 CDK2 PSMB9 PSMB7 PSMB6 PSMB4 PSMB3 PSMB2 PSMD7	9.10003e-115
removal of aminoterminal propeptides from gamma-carboxylated proteins	F2 PROZ F7 F9 PROS1 F10 FURIN PROC GAS6	F2 PROZ PROS1 F10 FURIN PROC GAS6	2.42108e-24
collagen adhesion via alpha 2 beta 1 glycoprotein	ITGB1 ITGA2 COL1A2 COL1A1	ITGB1 ITGA2 COL1A2 COL1A1	7.58882e-16
tcr signaling in naÔve cd8+ t cells	RASGRP2 STIM1 RASGRP1 PAG1 HLA-A RASSF5 RAP1A IKBKB CD8A B2M CD247 IKBKG MAP3K8 TRAF6 CD80 NRAS FYN CD86 PTPN6 GRAP2 ZAP70 MAP3K14 TRPV6 HRAS MALT1 TMEM142A CD28 CSK PRKCA CARD11 PRKCE CHUK PRF1 PRKCQ LCP2 CD8B PRKCB1 KRAS TRA@ SOS1 AKT1 VAV1 BCL10 PLCG1 CBL CD3E PDK1 GRB2 PTPRC LAT CD3D LCK CD3G	RASGRP2 STIM1 RASGRP1 PAG1 IKBKB CD8A B2M CD247 IKBKG TRAF6 NRAS CD86 PTPN6 ZAP70 MAP3K14 TRPV6 HRAS CSK PRKCA PRKCE CHUK PRKCQ LCP2 CD8B PRKCB1 KRAS TRA@ AKT1 VAV1 PLCG1 CD3E PDK1 LAT CD3D LCK CD3G	3.96548e-94
glucose 6-phosphate is converted to glucose 1-phosphate	PGM1	PGM1	7.49794e-05
mrna editing: c to u conversion	APOBEC1	APOBEC1	7.49794e-05
s6k1-mediated signalling	GBL RHEB RPS6KB1 FRAP1 KIAA1303	RHEB RPS6KB1 FRAP1	2.52973e-11
hydrolysis of mitochondrial nucleoside 5'- and 3'-monophosphates by 5',3'-nucleotidase, mitochondrial	NT5M	NT5M	7.49794e-05
alpha-synuclein signaling	SLC6A3 KLK6 BAD UBE2L3 YES1 STUB1 PARK7 GRK5 FYN FGR PARK2 MAPK3 MAPK1 TOR1A TH LYN SRC PLCB2 FKBP1A PRKCD BLK HCK UCHL1 CSNK2A1 PLD1 PLD2 SYK PTK2B MAOB SNCA PPP2R5D LCK	SLC6A3 KLK6 BAD UBE2L3 YES1 STUB1 PARK7 GRK5 FGR MAPK3 MAPK1 TOR1A TH LYN SRC PLCB2 FKBP1A PRKCD UCHL1 PLD1 PLD2 SYK SNCA PPP2R5D LCK	3.99082e-72
stress induction of hsp regulation	DAXX ACTA1 CASP3 HSPB1 FAS CYCS CASP9 TNF FASLG IL1A MAPKAPK3 MAPKAPK2 APAF1 BCL2	DAXX CASP3 FAS CYCS CASP9 TNF FASLG IL1A MAPKAPK3 APAF1 BCL2	6.1434e-36
hormone-sensitive lipase (hsl)-mediated triacylglycerol hydrolysis	MGLL FABP4 LIPE PLIN ABHD5	MGLL FABP4 LIPE ABHD5	3.79441e-15
role of pi3k subunit p85 in regulation of actin organization and cell migration	PDGFA PDGFRA PAK1 RAC1 ARPC3 ARPC1B ARPC1A ARPC4 PIK3CA WASL PIK3R1 ARPC2 RHOA ACTR3 ACTR2 CDC42	PDGFRA PAK1 ARPC3 ARPC1B ARPC1A PIK3CA WASL PIK3R1 ARPC2 ACTR3 CDC42	7.37208e-35
nicotinate metabolism	NADK QPRT TDO2 KMO AFMID NADSYN1 KYNU HAAO NMNAT2 NMNAT3 INDO NMNAT1	TDO2 KMO KYNU HAAO INDO	2.25393e-16
il 2 signaling pathway	IL2RA IL2RB SHC1 SOS1 IL2RG SYK HRAS STAT5B STAT5A GRB2 IL2 JAK3 JAK1 LCK	IL2RB SHC1 SYK HRAS STAT5A IL2 JAK3 JAK1 LCK	5.45602e-29
signaling events medaited by hdac class i	HDAC1 HDAC3 HDAC2 YY1 HDAC4 SMG5 SUMO1 HDAC8 PCAF ZFPM1 HDAC7A FBXW11 FKBP3 HDAC5 NCOR2 MXD1 XPO1 CHD3 SIN3A NUP62 CHD4 STAT3 RAN HDAC6 HDAC9 NCOR1 SAP18 NUP214 NFKB1 RELA NUP210 MTA2 RANBP2 SIRT3 SIRT2 SIRT1 NFKBIA SIRT7 SIRT6 SIRT5 SIRT4 MBD2 RANGAP1 PRMT5 HDAC11 TNF SMAD7 SAP30 EP300 GATA2 GATA1 UBE2I TNFRSF1A SIN3B SMURF1 RBBP7 RBBP4 NUP153 TFCP2 NR2C1 PRKACA WDR77 MBD3 MAX GATAD2B HDAC10 MBD…	HDAC1 HDAC2 YY1 SUMO1 PCAF HDAC7A HDAC5 NCOR2 MXD1 XPO1 CHD3 NUP62 CHD4 STAT3 RAN HDAC6 HDAC9 NCOR1 SAP18 NUP214 NFKB1 RELA NUP210 MTA2 RANBP2 SIRT3 SIRT1 SIRT4 MBD2 PRMT5 TNF SMAD7 SAP30 GATA2 GATA1 UBE2I RBBP7 RBBP4 NUP153 TFCP2 NR2C1 PRKACA WDR77 MBD3 MAX CREBBP	1.26438e-114
ornithine and proline metabolism	OAT	OAT	7.49794e-05
switching of origins to a post-replicative state	PSMD9 PSMD8 PSMB10 PSMD5 PSMD4 PSMF1 RPS27A PSMD1 PSMD3 PSMD2 PSMA2 PSMA3 PSMA1 PSMA6 PSMA7 PSMA4 PSMA5 PSMC1 PSMC2 PSMC3 PSMC4 PSMC5 PSMC6 PSMD6 PSME2 PSME3 PSME1 MCM7 MCM6 MCM5 MCM4 MCM3 MCM2 PSMD14 PSMD11 PSMD10 PSMD13 PSMD12 PSMB1 PSMB9 PSMB8 PSMB7 PSMB6 PSMB5 PSMB4 PSMB3 PSMB2 PSMD7	PSMD8 PSMB10 PSMD5 PSMD4 PSMF1 RPS27A PSMD1 PSMD3 PSMA3 PSMA1 PSMA6 PSMA4 PSMA5 PSMC1 PSMC2 PSMC3 PSMC4 PSMC5 PSMC6 PSMD6 PSME2 PSME3 PSME1 MCM7 MCM3 MCM2 PSMD14 PSMD11 PSMD13 PSMD12 PSMB9 PSMB7 PSMB6 PSMB4 PSMB3 PSMB2 PSMD7	7.71451e-100
reversible phosphorolysis of pyrimidine nucleosides by uridine phosphorylase 1	UPP1	UPP1	7.49794e-05
synthesis of ketone bodies	BDH1	BDH1	7.49794e-05
nuclear receptors coordinate the activities of chromatin remodeling complexes and coactivators to facilitate initiation of transcription in carcinoma cells	RARA NCOA3 NR3C1 NCOA1 GTF2F1 NCOR2 GTF2E1 PCAF RXRA NCOA2 GTF2B POLR2A GTF2A1 HDAC3 GTF3A	NR3C1 NCOA1 GTF2F1 NCOR2 GTF2E1 PCAF RXRA GTF2B GTF3A	1.36401e-28
hiv-1 transcription pre-initiation	ERCC2 ERCC3 TAF13 TAF12 TAF11 TAF10 GTF2A1 GTF2A2 GTF2E1 GTF2E2 GTF2B TAF4B GTF2H3 GTF2H2 GTF2H1 GTF2H4 POLR2E POLR2D POLR2G POLR2F POLR2A POLR2C POLR2B POLR2L MNAT1 POLR2I POLR2H POLR2K POLR2J TAF7 TAF6 TAF5 TAF4 GTF2F1 TAF1 GTF2F2 TBP TAF9 CDK7 CCNH	ERCC3 TAF12 TAF11 GTF2A2 GTF2E1 GTF2E2 GTF2B TAF4B GTF2H3 GTF2H2 GTF2H1 GTF2H4 POLR2E POLR2D POLR2G POLR2F POLR2C POLR2B POLR2L POLR2I POLR2H TAF7 TAF6 GTF2F1 TAF1 GTF2F2 TAF9 CDK7 CCNH	4.97775e-80
cyclin d associated events in g1	CCND1 RB1 CDK4 CDK7 MNAT1 CCNH TFDP1	CCND1 RB1 CDK7 CCNH TFDP1	5.97634e-18
recognition and association of dna glycosylase with site containing an affected purine	MUTYH MPG OGG1	MPG	0.000224938
vif-mediated degradation of apobec3g	PSMD9 PSMD8 PSMB10 PSMD5 PSMD4 PSMF1 RPS27A PSMD1 PSMD3 PSMD2 PSMD12 PSMA2 PSMB6 TCEB2 PSMA3 PSMA1 PSMA6 PSMA7 PSMA4 PSMA5 CUL5 PSMC2 PSMC3 PSMC4 TCEB1 PSMC6 PSMD6 PSME2 PSME3 PSME1 PSMC1 PSMD14 APOBEC3G PSMD11 PSMD10 PSMD13 PSMC5 PSMB1 PSMB9 PSMB8 PSMB7 RBX1 PSMB5 PSMB4 PSMB3 PSMB2 PSMD7	PSMD8 PSMB10 PSMD5 PSMD4 PSMF1 RPS27A PSMD1 PSMD3 PSMD12 PSMB6 TCEB2 PSMA3 PSMA1 PSMA6 PSMA4 PSMA5 CUL5 PSMC2 PSMC3 PSMC4 TCEB1 PSMC6 PSMD6 PSME2 PSME3 PSME1 PSMC1 PSMD14 APOBEC3G PSMD11 PSMD13 PSMC5 PSMB9 PSMB7 PSMB4 PSMB3 PSMB2 PSMD7	1.32925e-103
oxidative decarboxylation of alpha-ketoglutarate to succinyl coa by alpha-ketoglutarate dehydrogenase	DLST OGDH DLD	DLD	0.000224938
interactions of rev with host cellular proteins	NUP88 AAAS SEH1L NUP85 NUP62 NUP133 RAN NUP107 NUP43 NUP188 NUP214 NUP210 RANBP2 POM121 NUP98 NUP160 NUP93 TPR NUPL1 NUPL2 NUP50 NUP54 NUP35 NUP37 NUP153 NUP155 NUP205 RAE1	NUP88 NUP85 NUP62 RAN NUP43 NUP188 NUP214 NUP210 RANBP2 NUP98 NUP93 TPR NUPL1 NUPL2 NUP50 NUP35 NUP153 NUP155 NUP205 RAE1	2.41906e-58
glucagon signaling in metabolic regulation	GNAS	GNAS	7.49794e-05
cyclin a/b1 associated events during g2/m transition	CCNB1 CDC25B PKMYT1 WEE1 CDK7 CDC2 CCNH MNAT1	CCNB1 CDC25B WEE1 CDK7 CDC2 CCNH	3.58616e-21
multi-step regulation of transcription by pitx2	HDAC1 CTNNB1 WIF1 PITX2 KREMEN2 DKK1 FZD1 AXIN1 DVL1 NKD1 NKD2 TRRAP LDB1 LEF1 EP300 CSNK2A1 LRP6 PPARBP WNT1 CCND2 DKK2 GSK3B FRAT1 HTATIP PPP2R5D PROC CREBBP	HDAC1 CTNNB1 PITX2 DKK1 FZD1 AXIN1 DVL1 LDB1 LRP6 PPARBP CCND2 GSK3B HTATIP PPP2R5D PROC CREBBP	2.74667e-46
rna polymerase i promoter opening	MAPK3 UBTF	MAPK3 UBTF	1.12447e-08
scf-beta-trcp mediated degradation of emi1	PSMD9 PSMD8 PSMB10 PSMD5 PSMD4 PSMF1 RPS27A PSMD1 PSMD3 PSMD10 PSMA2 PSMA3 PSMA1 PSMA6 PSMA7 PSMA4 PSMA5 PSMC1 PSMC2 PSMC3 PSMC4 PSMC5 PSMC6 PSMD6 PSME2 PSME3 PSME1 PSMD2 PSMD14 BTRC PSMD11 SKP1A PSMD13 PSMD12 PSMB1 PSMB9 PSMB8 PSMB7 PSMB6 PSMB5 PSMB4 PSMB3 PSMB2 PSMD7 CUL1	PSMD8 PSMB10 PSMD5 PSMD4 PSMF1 RPS27A PSMD1 PSMD3 PSMA3 PSMA1 PSMA6 PSMA4 PSMA5 PSMC1 PSMC2 PSMC3 PSMC4 PSMC5 PSMC6 PSMD6 PSME2 PSME3 PSME1 PSMD14 BTRC PSMD11 PSMD13 PSMD12 PSMB9 PSMB7 PSMB6 PSMB4 PSMB3 PSMB2 PSMD7 CUL1	1.08765e-98
visual signal transduction	SLC25A22 SLC25A18 GNB1 RCV1 GRK1 PDE6B PDE6A PDE6G RHO ARRB1 GNAT1 GUCA1A GNGT2	GNB1 PDE6B PDE6A ARRB1	5.426e-13
mitochondrial fatty acid beta-oxidation of unsaturated fatty acids	DCI HADHB HADHA DECR1 ACADL ACADM	DCI HADHB HADHA DECR1 ACADL ACADM	1.28077e-22
thromboxane a2 receptor signaling	TGM2 SRC EGFR MAPK14 AKT1 ARRB2 MAPK11 PTGDR GNAI2 EGF YES1 SLC9A3R1 FYN FGR ARHGEF1 RAB11A PRKCA PRKG1 ADRBK2 ICAM1 GNA12 LYN PRKCH PLCB2 RAC1 GNB5 GNB1 PRKCE PRKCD PRKCG PTGIR PRKCZ ARR3 VCAM1 BLK PRKCQ HCK RHOA PRKCB1 PRKACA ADRBK1 SYK SELE ROCK1 GNG2 GNA13 DNM1 RHEB LCK	TGM2 SRC EGFR AKT1 MAPK11 GNAI2 EGF YES1 SLC9A3R1 FGR ARHGEF1 RAB11A PRKCA ADRBK2 ICAM1 LYN PRKCH PLCB2 GNB5 GNB1 PRKCE PRKCD PRKCG PTGIR PRKCZ VCAM1 PRKCQ PRKCB1 PRKACA ADRBK1 SYK SELE ROCK1 GNA13 DNM1 RHEB LCK	3.15009e-99
lps transferred from lbp carrier to cd14	LBP CD14	LBP CD14	1.12447e-08
dicer pathway	DICER1 EIF2C2	DICER1	0.000149959
metabolism of folate and pterines	COL18A1 MTHFD1 DHFR MTHFR FPGS HCP1 SLC25A32 SHMT1	COL18A1 MTHFD1 DHFR SHMT1	5.31217e-14
heme biosynthesis	ALAD UROS CPOX PPOX UROD FECH	UROS CPOX UROD FECH	1.13832e-14
opposing roles of aif in apoptosis and cell survival	BCL2L1 PARP1 PDCD8	BCL2L1 PARP1	3.3734e-08
synthesis of bile acids and bile salts via 7alpha-hydroxycholesterol	SLC27A5 ACOX2 CYP8B1 SCP2 AKR1D1 CYP27A1 AMACR ABCB11 HSD3B7 ACOT8 AKR1C4 CYP7A1 HSD17B4 BAAT SLC27A2	ACOX2 SCP2 AKR1D1 CYP27A1 AMACR ACOT8 AKR1C4 SLC27A2	2.59726e-25
akt signaling pathway	FOXO1A MLLT7 GH1 GHR PPP2CA PIK3CA NFKBIA CHUK CASP9 AKT1 BAD FASLG PIK3R1 PDPK1 FOXO3A NFKB1 RELA HSP90AA1 YWHAH	FOXO1A MLLT7 GHR PPP2CA PIK3CA CHUK CASP9 AKT1 BAD FASLG PIK3R1 PDPK1 FOXO3A NFKB1 RELA YWHAH	2.04137e-50
insulin effects increased synthesis of xylulose-5-phosphate	TKT TALDO1	TKT	0.000149959
interactions of tat with host cellular proteins	CCNT1 CDK9	CCNT1 CDK9	1.12447e-08
chromatin remodeling by hswi/snf atp-dependent complexes	SMARCC2 GTF3A NR3C1 SMARCC1 SMARCB1 NF1 GTF2E1 ARID1A GTF2B POLR2A SMARCE1 SMARCD1 GTF2F1 ACTB SMARCA4 GTF2A1	GTF3A NR3C1 SMARCC1 SMARCB1 NF1 GTF2E1 ARID1A GTF2B SMARCE1 SMARCD1 GTF2F1 ACTB SMARCA4	8.30335e-42
initial triggering of complement	C2 C4B	C2 C4B	1.12447e-08
de novo synthesis of imp	ATIC PAICS PPAT GART ADSL PFAS	ATIC PAICS PPAT GART ADSL PFAS	1.28077e-22
glucose and atp react to form glucose-6-phosphate and adp	HK2 HK3 GCK HK1	HK2 HK3 GCK	1.01189e-11
apc/c:cdc20 mediated degradation of cyclin b	CCNB1 CDC16 CDC27 CDC23 UBE2C RPS27A UBE2D1 ANAPC10 UBE2E1 CDC20 CDC26 ANAPC1 CDC2 ANAPC2 ANAPC5 ANAPC4 ANAPC7 ANAPC11	CCNB1 CDC16 CDC27 CDC23 UBE2C RPS27A UBE2D1 ANAPC10 UBE2E1 CDC20 CDC26 CDC2 ANAPC7	1.27041e-40
a third proteolytic cleavage releases nicd	NOTCH4 PSENEN NOTCH1 NOTCH2 NOTCH3	NOTCH4 PSENEN	1.12447e-07
plug formation	ITGA2B ITGB3 FGG FGA FGB	ITGA2B FGB	1.12447e-07
pyrimidine salvage reactions	UPP1 DCK UCK1 NT5C1A TK1 ECGF1 CDA	UPP1 DCK CDA	8.85406e-11
regulation of p27 phosphorylation during cell cycle progression	NEDD8 SKP2 UBE2M E2F1 CDKN1B CCNE1 SKP1A RB1 CKS1B CDK2 RBX1 CUL1 TFDP1	NEDD8 SKP2 UBE2M CDKN1B CCNE1 RB1 CKS1B CDK2 CUL1 TFDP1	5.84808e-33
synthesis of bile acids and bile salts	CYP7B1 CYP8B1 AKR1D1 AKR1C4 CYP27A1 AMACR HSD3B7 SLC27A5 CH25H SLC27A2	CYP7B1 AKR1D1 AKR1C4 CYP27A1 AMACR SLC27A2	2.68962e-20
activation of pkb	PDPK1 AKT2	PDPK1 AKT2	1.12447e-08
viral mrna translation	RPS13 RPS26 RPS11 RPL37A RPS17 RPS16 RPL8 RPL9 RPL6 RPL7 RPLP1 RPL5 RPL18A RPL3 RPS15A RPS7 RPS6 RPL3L RPS25 RPS27A RPS2 RPL4 FAU RPS4Y1 RPL41 RPS8 RPS18 RPL7A RPL29 RPL28 RPL24 RPL27 RPL26 RPL21 RPL23 RPL22 RPL13A RPS9 RPLP2 NP RPS3A RPS20 RPL27A RPL36A RPS27 RPS24 RPLP0 RPS23 RPL23A RPS21 RPS14 RPS28 RPL35A RPL14 RPL15 RPL17 RPL10 RPL11 RPL12 RPL13 RPS4X PB1 RPS29 RPL18 RPL19 RPS12 RPS10 RPL26L…	RPS26 RPL37A RPS16 RPL9 RPL6 RPL7 RPLP1 RPL18A RPL3 RPS15A RPS7 RPS27A FAU RPS4Y1 RPL41 RPL7A RPL29 RPL28 RPL27 RPL13A NP RPS3A RPS20 RPS27 RPS24 RPS23 RPL23A RPS21 RPS14 RPS28 RPL14 RPL17 RPL11 RPL12 RPS4X RPS29 RPL18 RPL19 RPS12 RPS10 RPSA RPL38 RPL37 RPL35 RPL31 UBA52 RPL10A RPS15 RPS3	2.61001e-116
rna polymerase ii transcription initiation	ERCC2 ERCC3 TAF13 TAF12 TAF11 TAF10 GTF2A1 GTF2A2 GTF2E1 GTF2E2 GTF2B TAF4B GTF2H3 GTF2H2 GTF2H1 GTF2H4 POLR2E POLR2D POLR2G POLR2F POLR2A POLR2C POLR2B POLR2L MNAT1 POLR2I POLR2H POLR2K POLR2J TAF7 TAF6 TAF5 TAF4 GTF2F1 TAF1 GTF2F2 TBP TAF9 CDK7 CCNH	ERCC3 TAF12 TAF11 GTF2A2 GTF2E1 GTF2E2 GTF2B TAF4B GTF2H3 GTF2H2 GTF2H1 GTF2H4 POLR2E POLR2D POLR2G POLR2F POLR2C POLR2B POLR2L POLR2I POLR2H TAF7 TAF6 GTF2F1 TAF1 GTF2F2 TAF9 CDK7 CCNH	4.97775e-80
insulin pathway	EXOC4 HRAS GRB14 AKT1 INSR RAPGEF1 SORBS1 CAV1 CEBPD PIK3CA RPS6KB1 SGK DOK1 PIK3R1 FOXO3A PRKCI SHC1 NCK2 RHOQ AKT2 PRKCZ TRIP10 EXOC6 PTPN1 RASA1 EXOC7 EXOC2 EXOC3 EXOC1 INPP5D NCK1 SOS1 EXOC5 APS PTPN11 IRS1 CBL INS PDK1 GRB2 PTPRA GRB10	HRAS GRB14 AKT1 INSR RAPGEF1 CAV1 PIK3CA RPS6KB1 SGK DOK1 PIK3R1 FOXO3A PRKCI SHC1 RHOQ AKT2 PRKCZ TRIP10 PTPN1 RASA1 EXOC3 INPP5D NCK1 EXOC5 PTPN11 IRS1 INS PDK1 PTPRA	5.49467e-79
signaling by tgf beta	SMAD4 TGFBR2 TGFBR1 FURIN TGFB1	SMAD4 TGFBR2 TGFBR1 FURIN	3.79441e-15
lagging strand synthesis	PCNA POLA2 PRIM2A POLD1 POLD2 POLD3 POLD4 POLA PRIM1	PCNA POLA2 PRIM2A POLD1 POLD2 POLD3 PRIM1	2.42108e-24
rna polymerase ii transcription pre-initiation	ERCC2 ERCC3 TAF13 TAF12 TAF11 TAF10 GTF2A1 GTF2A2 GTF2E1 GTF2E2 GTF2B TAF4B GTF2H3 GTF2H2 GTF2H1 GTF2H4 POLR2E POLR2D POLR2G POLR2F POLR2A POLR2C POLR2B POLR2L MNAT1 POLR2I POLR2H POLR2K POLR2J TAF7 TAF6 TAF5 TAF4 GTF2F1 TAF1 GTF2F2 TBP TAF9 CDK7 CCNH	ERCC3 TAF12 TAF11 GTF2A2 GTF2E1 GTF2E2 GTF2B TAF4B GTF2H3 GTF2H2 GTF2H1 GTF2H4 POLR2E POLR2D POLR2G POLR2F POLR2C POLR2B POLR2L POLR2I POLR2H TAF7 TAF6 GTF2F1 TAF1 GTF2F2 TAF9 CDK7 CCNH	4.97775e-80
signal transduction through il1r	TGFB1 TGFB2 TGFB3 MAP4K4 NFKBIA IKBKB IKBKG IL1A IL1B IL1R1 PEBP1 MAP3K1 JUN MAP3K7 IFNB1 IRAK2 IRAK3 RELA IRAK1 MAPK14 TRAF6 FOS CHUK MAP2K3 TNF IL1RAP MAPK8 MAP3K7IP1 IL1RN MAP3K7IP2 MYD88 TOLLIP IFNA1 NFKB1 IL6 SITPEC MAP2K6	TGFB2 MAP4K4 IKBKB IKBKG IL1A IL1B IL1R1 PEBP1 MAP3K1 JUN IFNB1 RELA IRAK1 TRAF6 FOS CHUK MAP2K3 TNF IL1RAP MAPK8 IL1RN MAP3K7IP2 MYD88 NFKB1 IL6	2.19645e-69
nef mediated cd4 down-regulation	CD4 AP2S1 ARF1 ATP6V1H AP2B1 AP2M1 LCK	AP2S1 AP2B1 AP2M1 LCK	2.65609e-14
ribonucleotide salvage	ADK AMPD3 AMPD2 AMPD1 NT5C2 APRT ADA NP HPRT1	ADK AMPD2 AMPD1 NT5C2 APRT ADA NP	2.42108e-24
il 3 signaling pathway	CSF2RB SHC1 SOS1 FOS HRAS STAT5B STAT5A GRB2 JAK2 IL3 IL3RA PTPN6	CSF2RB SHC1 FOS HRAS STAT5A IL3RA PTPN6	5.32639e-23
canonical wnt signaling pathway	HDAC1 AES FBXW11 SMAD4 DKK2 TLE1 MACF1 CTNNB1 WIF1 KREMEN2 DKK1 FZD1 AXIN2 AXIN1 RAN DVL1 NLK RANBP3 NKD1 TCF4 TCF1 TCF3 CTBP1 LEF1 MYC CSNK2A1 LRP6 CSNK1A1 CCND1 WNT1 GSK3A GSK3B FRAT1 PPP2R5D APC CREBBP	HDAC1 SMAD4 TLE1 MACF1 CTNNB1 DKK1 FZD1 AXIN2 AXIN1 RAN DVL1 RANBP3 TCF4 TCF3 CTBP1 LRP6 CSNK1A1 CCND1 GSK3A GSK3B PPP2R5D APC CREBBP	8.09395e-64
tgf-beta receptor signaling	ITCH WWP1 SMAD4 RPS6KB1 SMAD7 SMAD2 SMAD3 CTNNB1 ZFYVE9 ARRB2 DAB2 NUP153 SPTBN1 CAV1 SMURF1 DAXX SMURF2 AXIN1 ZFYVE16 MAP3K7 PARD6A STRAP SERPINE1 RNF111 PML DYNLRB1 YWHAE TGFBR3 TGFBR2 TGFBR1 BIRC4 SHC1 KPNB1 PPP2R2A CAMK2A NUP214 BAMBI PDK1 OCLN RHOA TGFBRAP1 MAP3K7IP1 MAP3K7IP2 NME1 SOS1 PPP1CA PPP2CA PPP2CB EIF2A PPP1R15A NEDD4L CTGF GRB2 KPNA2 FKBP1A EIF3S2 SKIL	ITCH SMAD4 RPS6KB1 SMAD7 SMAD2 SMAD3 CTNNB1 DAB2 NUP153 SPTBN1 CAV1 DAXX AXIN1 ZFYVE16 PARD6A STRAP SERPINE1 PML YWHAE TGFBR3 TGFBR2 TGFBR1 SHC1 KPNB1 PPP2R2A NUP214 BAMBI PDK1 OCLN TGFBRAP1 MAP3K7IP2 NME1 PPP1CA PPP2CA NEDD4L CTGF KPNA2 FKBP1A EIF3S2 SKIL	1.20164e-103
synthesis of cytosolic 5-phospho-alpha-d-ribose 1-diphosphate (prpp) from d-ribose 5-phosphate	PRPS1	PRPS1	7.49794e-05
g1/s transition	ORC3L ORC4L ORC5L ORC2L ORC1L CDT1 ORC6L MCM7 MCM6 MCM5 MCM4 MCM3 MCM2 CDC6 MCM8	ORC3L ORC4L ORC2L CDT1 ORC6L MCM7 MCM3 MCM2 CDC6	1.36401e-28
pyrimidine biosynthesis (interconversion)	TXN CTPS NME1 NME2 DCTD TYMS DTYMK RRM2 RRM1 CMPK	TXN NME1 DCTD TYMS DTYMK RRM1	2.68962e-20
phosphoinositides and their downstream targets	PRKCE RAB5A RAC1 EEA1 GSK3A ARF1 VAV2 RPS6KB1 PFKM BAD PFKP GTF3A AKT1 PLCG1 PRKCZ GRASP PDPK1 LYN GSK3B PFKL BTK	PRKCE RAB5A EEA1 GSK3A VAV2 RPS6KB1 PFKM BAD PFKP GTF3A AKT1 PLCG1 PRKCZ PDPK1 LYN GSK3B PFKL BTK	4.83204e-56
amplification of signal from unattached kinetochores via a mad2 inhibitory signal	MAD1L1 MAD2L1	MAD2L1	0.000149959
transport of mature mrna derived from an intron-containing transcript	SFRS4 NCBP1 NCBP2 DHX38 RNPS1 NFX1 RBM8A SFRS9 U2AF1 SFRS6 SFRS5 U2AF2 SFRS3 SFRS2 SFRS1 MAGOH NXF1 EIF4E THOC4 SRRM1 UPF3B SFRS7 SFRS11 CDC40	SFRS4 NCBP1 NCBP2 DHX38 RNPS1 NFX1 U2AF1 U2AF2 SFRS3 SFRS1 MAGOH NXF1 EIF4E THOC4 SFRS7 SFRS11 CDC40	9.30501e-51
glucose 6-phosphate is isomerized to form fructose-6-phosphate	GPI	GPI	7.49794e-05
paxillin-dependent events mediated by a4b1	ITGB1 ITGB2 PIK3R1 ITGB7 RAC1 PIK3CA DOCK1 ITGA4 ARF6 CBL TLN1 PRKACA PXN VCAM1 CRK CRKL BCAR1 ITGAL GIT1	ITGB1 ITGB2 PIK3R1 ITGB7 PIK3CA DOCK1 ITGA4 ARF6 PRKACA VCAM1 CRK ITGAL	7.65801e-37
il4-mediated signaling events	CD40LG FRAP1 TFF3 MAPK14 AKT1 ALOX15 CCL17 CBL IGHG1 MYBL1 SHC1 STAT6 SPI1 EGR2 PIK3CA RPS6KB1 STAT5A GRB2 DOK2 ETS1 JAK2 JAK3 PIK3R1 JAK1 THY1 FCER2 CCL26 ITGB3 IL4R CEBPB SP1 RETNLB HMGA1 PIGR LTA OPRM1 FES INPP5D PTPN6 CCL11 SOCS5 IL13RA2 IL13RA1 MYB SOCS1 SOCS3 IL2RG IL10 ARG1 PARP14 IRF4 IRS1 IRS2 GTF3A STAT5B IL4 IL5 COL1A2 COL1A1 BCL6 SELP AICDA	CD40LG FRAP1 TFF3 AKT1 ALOX15 CCL17 IGHG1 SHC1 STAT6 EGR2 PIK3CA RPS6KB1 STAT5A DOK2 JAK3 PIK3R1 JAK1 THY1 FCER2 IL4R CEBPB PIGR FES INPP5D PTPN6 CCL11 IL13RA2 IL13RA1 SOCS1 SOCS3 IL10 IRS1 GTF3A IL4 COL1A2 COL1A1 BCL6 SELP	9.46007e-96
apc/c:cdc20 mediated degradation of securin	PSMD9 PSMD8 PSMB10 PSMD5 PSMD4 PSMF1 RPS27A PSMD1 PSMD3 UBE2D1 PSMD2 PSMD12 CDC16 ANAPC11 ANAPC10 PSMA2 PSMA3 PSMA1 PSMA6 PSMD11 PSMA4 PSMA5 PTTG1 PSMC2 PSMC3 PSMC4 PSMC5 PSMC6 PSMA7 PSMD6 UBE2E1 PSMB8 PSME2 PSME3 PSME1 PSMC1 ANAPC1 ANAPC2 ANAPC5 ANAPC4 ANAPC7 CDC27 CDC26 UBE2C CDC23 PSMD10 PSMD13 CDC20 PSMB1 PSMB9 PSMD14 PSMB7 PSMB6 PSMB5 PSMB4 PSMB3 PSMB2 PSMD7	PSMD8 PSMB10 PSMD5 PSMD4 PSMF1 RPS27A PSMD1 PSMD3 UBE2D1 PSMD12 CDC16 ANAPC10 PSMA3 PSMA1 PSMA6 PSMD11 PSMA4 PSMA5 PTTG1 PSMC2 PSMC3 PSMC4 PSMC5 PSMC6 PSMD6 UBE2E1 PSME2 PSME3 PSME1 PSMC1 ANAPC7 CDC27 CDC26 UBE2C CDC23 PSMD13 CDC20 PSMB9 PSMD14 PSMB7 PSMB6 PSMB4 PSMB3 PSMB2 PSMD7	9.58402e-118
melanocyte development and pigmentation pathway	RPS6KA1 MAP2K2 HRAS CREB1 KIT MAPK3 MAP2K1 MAPK1 MITF KITLG EP300 RAF1 BCL2	RPS6KA1 MAP2K2 HRAS CREB1 KIT MAPK3 MAPK1 MITF BCL2	1.94858e-29
regulation of apc/c activators between g1/s and early anaphase	CCNB1 CDC16 CDC27 UBE2E1 UBE2C FZR1 CDC23 ANAPC10 UBE2D1 CDC20 CDK2 FBXO5 CDC26 ANAPC1 CDC2 ANAPC2 ANAPC5 ANAPC4 ANAPC7 ANAPC11	CCNB1 CDC16 CDC27 UBE2E1 UBE2C FZR1 CDC23 ANAPC10 UBE2D1 CDC20 CDK2 CDC26 CDC2 ANAPC7	6.03868e-43
inhibition of tsc complex formation by pkb	AKT2 TSC2 TSC1	AKT2 TSC2 TSC1	2.52973e-12
exocytosis of dense granule	CD63 LAMP2	LAMP2	0.000149959
apobec3g mediated resistance to hiv-1 infection	BANF1 APOBEC3G PSIP1 PPIA	BANF1 APOBEC3G PSIP1	1.01189e-11
inactivation of gsk3 by akt causes accumulation of b-catenin in alveolar macrophages	BTRC NFKBIA IKBKB AKT1 WIF1 IKBKG KREMEN2 DKK1 FZD1 AXIN1 TIRAP PIK3CA DVL1 PIK3R1 NFKB1 RELA IRAK1 NKD1 NKD2 GJA1 CHUK LY96 LEF1 EHHADH CSNK2A1 CTNNB1 MYD88 LRP6 TOLLIP CCND1 WNT1 EIF2AK2 DKK2 GSK3B FRAT1 CD14 TLR4 PPP2R5D PDPK1 PROC	BTRC IKBKB AKT1 IKBKG DKK1 FZD1 AXIN1 PIK3CA DVL1 PIK3R1 NFKB1 RELA IRAK1 GJA1 CHUK LY96 EHHADH CTNNB1 MYD88 LRP6 CCND1 GSK3B CD14 PPP2R5D PDPK1 PROC	5.37421e-71
nicd trafficks to nucleus	NOTCH4 NOTCH1 NOTCH2 NOTCH3	NOTCH4	0.000299918
base-free sugar-phosphate removal via the single-nucleotide replacement pathway	APEX1 POLB	APEX1	0.000149959
il27-mediated signaling events	TGFB1 TBX21 IL12B IL12A IL6ST IL27 TYK2 IL1B STAT4 STAT3 STAT2 STAT1 IL12RB1 IL12RB2 JAK2 JAK1 IL17A IFNG TNF GATA3 IL18 IL27RA IL6 STAT5A IL2 EBI3	IL12A IL6ST TYK2 IL1B STAT3 JAK1 TNF GATA3 IL18 IL27RA IL6 STAT5A IL2 EBI3	1.50464e-40
gamma-carboxylation of protein precursors	F2 GGCX PROZ F7 F9 PROS1 F10 PROC GAS6	F2 GGCX PROZ PROS1 F10 PROC GAS6	2.42108e-24
plc-mediated hydrolysis	PLCG2 GNAQ PLCB1	PLCG2 GNAQ	3.3734e-08
bioactive peptide induced signaling pathway	HRAS MAPK14 PTK2B AGT SHC1 STAT3 STAT1 PIK3CA FYN MAPK3 MAPK1 JAK2 PIK3R1 MAPK8 GNAI1 MAPT CAMK2D CAMK2G GNB1 CAMK2A CAMK2B PRKCA PRKCB1 SOS1 MYLK PLCG1 STAT5B STAT5A GRB2 CDK5 GNGT1 GNA11 AGTR2	HRAS SHC1 STAT3 PIK3CA MAPK3 MAPK1 PIK3R1 MAPK8 GNAI1 MAPT CAMK2G GNB1 CAMK2B PRKCA PRKCB1 MYLK PLCG1 STAT5A AGTR2	4.24369e-53
activation of noxa and translocation to mitochondria	PMAIP1	PMAIP1	7.49794e-05
the igf-1 receptor and longevity	IGF1R IGF1 SOD2 SHC1 SOS1 SOD1 PIK3CA HRAS IRS1 CAT AKT1 GRB2 PIK3R1 FOXO3A PDPK1 SOD3	IGF1R SOD2 SHC1 PIK3CA HRAS IRS1 CAT AKT1 PIK3R1 FOXO3A PDPK1	7.37208e-35
basic mechanism of action of ppara pparb(d) and pparg and effects on gene expression	PPARG PPARD PTGS1 RXRA PPARA	PPARG PTGS1 RXRA PPARA	3.79441e-15
fusion of the influenza virion to the host cell endosome	NP PB1	NP	0.000149959
human cytomegalovirus and map kinase pathways	MAPK14 RB1 SP1 MAP3K1 CREB1 MAP2K3 MAP2K2 MAP2K1 MAPK1 AKT1 MAP2K6 PIK3R1 PIK3CA NFKB1 RELA PDPK1 MAPK3	RB1 MAP3K1 CREB1 MAP2K3 MAP2K2 MAPK1 AKT1 PIK3R1 PIK3CA NFKB1 RELA PDPK1 MAPK3	3.52892e-41
influence of ras and rho proteins on g1 to s transition	CDKN1B CDKN1A NFKBIA IKBKB AKT1 MAP2K1 IKBKG RAF1 PIK3CA CCNE1 RB1 MAPK3 MAPK1 PIK3R1 NFKB1 RELA HRAS RAC1 CHUK RHOA E2F1 MAP2K2 CCND1 CDK2 CDK4 CDK6 PDPK1 PAK1 TFDP1	CDKN1B CDKN1A IKBKB AKT1 IKBKG PIK3CA CCNE1 RB1 MAPK3 MAPK1 PIK3R1 NFKB1 RELA HRAS CHUK MAP2K2 CCND1 CDK2 PDPK1 PAK1 TFDP1	5.26792e-61
synthesis of phosphatidic acid from lysophosphatidic acid	AGPAT5 AGPAT4 AGPAT3 AGPAT2 AGPAT1	AGPAT2	0.000374897
signal attenuation	SHC1 SOS1 GRB10 INS MAPK3 INSR GRB2 CRK	SHC1 INS MAPK3 INSR CRK	1.59369e-17
apc/c:cdc20 mediated degradation of mitotic proteins	MAD2L1 CDC16 BUB3 BUB1B CDC27 CDC23 UBE2C RPS27A UBE2D1 ANAPC10 UBE2E1 CDC20 CDC26 ANAPC1 ANAPC2 ANAPC5 ANAPC4 ANAPC7 ANAPC11	MAD2L1 CDC16 BUB3 BUB1B CDC27 CDC23 UBE2C RPS27A UBE2D1 ANAPC10 UBE2E1 CDC20 CDC26 ANAPC7	1.8116e-43
sumoylation as a mechanism to modulate ctbp-dependent gene responses	NOS1 UBE1 SUMO1 UBE3A TCF8 UBE2A CDH1 CTBP1	NOS1 SUMO1 UBE3A UBE2A CDH1 CTBP1	3.58616e-21
atm mediated response to dna double-strand break	NPAT	NPAT	7.49794e-05
estrogen biosynthesis	CYP19A1	CYP19A1	7.49794e-05
inhibition of replication initiation of damaged dna by rb/e2f1	POLA2 E2F1 RB1 PRIM2A PRIM1 POLA TFDP1	POLA2 RB1 PRIM2A PRIM1 TFDP1	5.97634e-18
stabilization of p53	MDM2 TP53 NPAT	MDM2 TP53 NPAT	2.52973e-12
intrinsic prothrombin activation pathway	PROS1 SERPING1 FGG FGA FGB KLKB1 ATBF1 COL4A6 COL4A5 COL4A4 COL4A3 COL4A2 COL4A1 F12 F10 F11 F2 F5 F8 F9 KNG1 F2R PROC	PROS1 FGB KLKB1 COL4A6 COL4A4 COL4A3 F12 F10 F11 F2 F5 F8 KNG1 F2R PROC	8.60047e-45
the 41bb-dependent immune response	MAP2K3 TRAF2 TNFRSF9 IFNG JUN IL4 MAP3K5 MAPK14 TNFSF9 IL2 MAP2K6 NFKB1 RELA ATF2	MAP2K3 TNFRSF9 JUN IL4 MAP3K5 TNFSF9 IL2 NFKB1 RELA ATF2	2.04683e-32
phosphorylation of cytosolic nucleosides by uridine-cytidine kinase 2	UCK2	UCK2	7.49794e-05
activated ampk stimulates fatty-acid oxidation in muscle	PRKAG2 ACSL1 PRKAB2 PRKAA2 ACACB	ACSL1 PRKAA2 ACACB	2.52973e-11
release of eif4e	KIAA1303 GBL FRAP1 EIF4EBP1 EIF4E RHEB	FRAP1 EIF4EBP1 EIF4E RHEB	1.13832e-14
vpu mediated degradation of cd4	PSMD9 PSMD8 PSMB10 PSMD5 PSMD4 PSMF1 RPS27A PSMD1 PSMD3 PSMD10 CD4 PSMA2 PSMA3 PSMA1 PSMA6 PSMA7 PSMA4 PSMA5 PSMC1 PSMC2 PSMC3 PSMC4 PSMC5 PSMC6 PSMD6 PSME2 PSME3 PSME1 PSMD2 PSMD14 BTRC PSMD11 SKP1A PSMD13 PSMD12 PSMB1 PSMB9 PSMB8 PSMB7 PSMB6 PSMB5 PSMB4 PSMB3 PSMB2 PSMD7	PSMD8 PSMB10 PSMD5 PSMD4 PSMF1 RPS27A PSMD1 PSMD3 PSMA3 PSMA1 PSMA6 PSMA4 PSMA5 PSMC1 PSMC2 PSMC3 PSMC4 PSMC5 PSMC6 PSMD6 PSME2 PSME3 PSME1 PSMD14 BTRC PSMD11 PSMD13 PSMD12 PSMB9 PSMB7 PSMB6 PSMB4 PSMB3 PSMB2 PSMD7	1.44679e-95
trefoil factors initiate mucosal healing	GHR HRAS NFKBIA EGFR TFF1 CYCS TFF3 CTNNB1 AKT1 MAP2K1 IKBKG RAF1 PIK3CA MAPK3 MAPK1 IKBKB NFKB1 RELA APAF1 ERBB2 SHC1 RPS6KA1 MUC2 CHUK PIK3R1 TFF2 RHOA GH1 CASP6 CASP7 CASP3 SOS1 MAP2K2 BAD CASP9 GRB2 PDPK1	GHR HRAS EGFR CYCS TFF3 CTNNB1 AKT1 IKBKG PIK3CA MAPK3 MAPK1 IKBKB NFKB1 RELA APAF1 SHC1 RPS6KA1 CHUK PIK3R1 TFF2 CASP6 CASP7 CASP3 MAP2K2 BAD CASP9 PDPK1	1.63622e-75
reversible phosphorylation of cytosolic nucleoside monophosphates by deoxythymidylate kinase (thymidylate kinase)	DTYMK	DTYMK	7.49794e-05
g2 phase	CDK2	CDK2	7.49794e-05
synthesis of bile acids and bile salts via 24-hydroxycholesterol	AMACR CYP8B1 CYP46A1 AKR1D1 CYP27A1 AKR1C4 HSD3B7 CYP39A1 SLC27A5 SLC27A2	AMACR AKR1D1 CYP27A1 AKR1C4 SLC27A2	7.17161e-17
effects of calcineurin in keratinocyte differentiation	NFATC1 GNAQ PRKCA SP1 CDKN1A SP3 CAMK2B PLCG1 MARCKS PPP3CA PPP3CB PPP3CC PRKCB1	NFATC1 GNAQ PRKCA CDKN1A SP3 CAMK2B PLCG1 MARCKS PPP3CA PPP3CB PPP3CC PRKCB1	1.97575e-40
mtor signalling	GBL RHEB FRAP1 KIAA1303	RHEB FRAP1	6.74679e-08
signaling pathway from g-protein families	NFATC1 HRAS PRKAR2A MAP2K1 PRKAR2B RAF1 GNAI1 MAPK3 PRKCA GNB1 CAMK2B CREB1 PRKAR1B PRKCB1 RPS6KA3 GNAQ GNAS PLCG1 PRKACG ELK1 GNGT1 PRKACB PPP3CA PPP3CB PPP3CC PRKAR1A	NFATC1 HRAS PRKAR2A PRKAR2B GNAI1 MAPK3 PRKCA GNB1 CAMK2B CREB1 PRKAR1B PRKCB1 RPS6KA3 GNAQ GNAS PLCG1 ELK1 PRKACB PPP3CA PPP3CB PPP3CC PRKAR1A	3.03148e-66
segmentation clock	CTNNB1 WIF1 ADAM17 KREMEN2 GSK3B FZD1 AXIN1 PSEN1 DVL1 RBPSUH LFNG NKD1 NKD2 DLL1 HEY2 CSNK2A1 LRP6 WNT1 DKK2 NOTCH1 DKK1 HES1 PROC HES7	CTNNB1 ADAM17 GSK3B FZD1 AXIN1 DVL1 LFNG DLL1 LRP6 DKK1 HES1 PROC	4.1098e-35
ccr3 signaling in eosinophils	PTK2 HRAS LIMK1 MAP2K1 CCR3 MYL2 RAF1 MAPK3 MAPK1 PPP1R12B PLCB1 PRKCA GNB1 PIK3C2G CFL1 RHOA PRKCB1 CCL11 GNAQ GNAS ROCK2 GNGT1 DECR1	PTK2 HRAS LIMK1 CCR3 MYL2 MAPK3 MAPK1 PPP1R12B PRKCA GNB1 PIK3C2G PRKCB1 CCL11 GNAQ GNAS ROCK2 DECR1	2.71396e-51
tat-mediated elongation of the hiv-1 transcript	GTF2H4 TCEB3 TCEB2 TCEB1 ERCC3 CTDP1 CCNT1 RDBP SUPT5H SSRP1 GTF2H3 ERCC2 COBRA1 ELL SUPT16H GTF2H2 GTF2H1 TCEA1 POLR2E POLR2D POLR2G POLR2F POLR2A POLR2C POLR2B POLR2L MNAT1 TH1L POLR2I POLR2H POLR2K POLR2J GTF2F1 GTF2F2 WHSC2 SUPT4H1 CDK7 CDK9 CCNH	GTF2H4 TCEB2 TCEB1 ERCC3 CTDP1 CCNT1 RDBP SUPT5H SSRP1 GTF2H3 COBRA1 ELL GTF2H2 GTF2H1 TCEA1 POLR2E POLR2D POLR2G POLR2F POLR2C POLR2B POLR2L POLR2I POLR2H GTF2F1 GTF2F2 CDK7 CDK9 CCNH	1.36888e-80
yaci and bcma stimulation of b cell immune responses	TNFSF13 TRAF2 TRAF3 TRAF5 TRAF6 TNFRSF17 TNFRSF13B TNFSF13B	TNFSF13 TRAF3 TRAF6 TNFRSF17	5.31217e-14
chylomicron-mediated lipid transport	TOMM40 APOB P4HB LDLR LPL APOC2 APOC3 APOA4 APOA1 APOA2	TOMM40 P4HB LDLR LPL APOC2 APOC3 APOA1 APOA2	1.81627e-27
il12-mediated signaling events	SPHK2 CCR5 RAB7 CCL3 TBX21 HLA-A IL12B IL12A MAP2K3 B2M CD247 MAP2K6 NOS2A HLX1 IL1B TYK2 IL1R1 STAT6 HLA-DRA STAT4 STAT3 CCL4 IL18RAP IL12RB1 GADD45B IL12RB2 STAT5A IL2RA GADD45G EOMES JAK2 NFKB1 RELA FOS IFNG HLA-DRB1 IL18R1 CD4 FRAP1 FASLG RELB CD8A CD8B NFKB2 TRA@ IL18 MAPK14 IL2RB GZMA SOCS1 STAT1 GZMB IL2RG CD3E IL4 RIPK2 IL2 CD3G CD3D LCK ATF2	IL12A MAP2K3 B2M CD247 NOS2A HLX1 IL1B TYK2 IL1R1 STAT6 HLA-DRA STAT3 STAT5A NFKB1 RELA FOS HLA-DRB1 IL18R1 FRAP1 FASLG RELB CD8A CD8B NFKB2 TRA@ IL18 IL2RB GZMA SOCS1 GZMB CD3E IL4 RIPK2 IL2 CD3G CD3D LCK ATF2	3.66196e-96
platelet amyloid precursor protein pathway	F2 F9 APP PLAU PLAT PLG COL4A6 COL4A5 COL4A4 COL4A3 COL4A2 COL4A1 F11 SERPINE1	F2 APP PLAU PLAT PLG COL4A6 COL4A4 COL4A3 F11 SERPINE1	2.04683e-32
role of parkin in ubiquitin-proteasomal pathway	SUMO1 GPR37 UBE2F UBE2L6 UBE2L3 UBE2G1 PARK2 UBE2E2 UBE2G2	SUMO1 UBE2L6 UBE2L3 UBE2G1 UBE2G2	3.58581e-17
mature notch receptor trafficks to plasma membrane	NOTCH4 NOTCH1 NOTCH2 NOTCH3	NOTCH4	0.000299918
fosb gene expression and drug abuse	GRIA2 FOSB PPP1R1B CDK5 JUND	GRIA2 FOSB	1.12447e-07
il22 soluble receptor signaling pathway	STAT3 IL10RA STAT1 SOCS3 STAT5B STAT5A IL22 JAK1 IL22RA2 IL22RA1 TYK2	STAT3 IL10RA SOCS3 STAT5A JAK1 IL22RA1 TYK2	2.21933e-23
erk1/erk2 mapk signaling pathway	NGFB MKNK2 HRAS MKNK1 MAP2K2 MAP2K1 NGFR RAF1 STAT3 MAPK3 ELK1 MYC TERT SRC SHC1 RPS6KA5 RPS6KA1 PTPRR SOS1 GRB2 PPP2R5D MAPK1	NGFB HRAS MKNK1 MAP2K2 NGFR STAT3 MAPK3 ELK1 TERT SRC SHC1 RPS6KA5 RPS6KA1 PPP2R5D MAPK1	2.99147e-45
formation of annular gap junctions	AP2M1	AP2M1	7.49794e-05
nef-mediates down modulation of cell surface receptors by recruiting them to clathrin adapters	AP2M1 AP2S1 AP2B1 ATP6V1H	AP2M1 AP2S1 AP2B1	1.01189e-11
mitotic metaphase/anaphase transition	CSPG6 RAD21 PLK1 STAG1 SMC1L1 STAG2 FBXO5 REC8L1	RAD21 PLK1	3.1485e-07
mechanism of gene regulation by peroxisome proliferators via ppara	JUN NFKBIA HSPA1A ME1 FAT NOS2A FABP1 NCOR2 NCOR1 NCOA1 NR0B2 NR2F1 PPARGC1A RB1 APOA1 EHHADH MAPK3 MAPK1 APOA2 CITED2 MYC DUSP1 NR1H3 CPT1A MRPL11 SP1 RXRA TNF PPARA EP300 DUT RELA PPARBP HSD17B4 ACOX1 NRIP1 LPL SRA1 HSP90AA1 CREBBP	JUN ME1 FAT NOS2A FABP1 NCOR2 NCOR1 NCOA1 NR0B2 RB1 APOA1 EHHADH MAPK3 MAPK1 APOA2 CITED2 NR1H3 CPT1A RXRA TNF PPARA DUT RELA PPARBP ACOX1 NRIP1 LPL CREBBP	5.52074e-77
influenza virus induced apoptosis	TGFB1 SLC25A6	SLC25A6	0.000149959
depurination	MUTYH MPG OGG1	MPG	0.000224938
hiv-1 elongation arrest and recovery	SSRP1 TCEB2 TCEB1 CTDP1 CCNT1 CCNT2 RDBP SUPT5H TCEB3 COBRA1 ELL SUPT16H TCEA1 POLR2E POLR2D POLR2G POLR2F POLR2A POLR2C POLR2B POLR2L TH1L POLR2I POLR2H POLR2K POLR2J GTF2F1 GTF2F2 WHSC2 SUPT4H1 CDK9	SSRP1 TCEB2 TCEB1 CTDP1 CCNT1 CCNT2 RDBP SUPT5H COBRA1 ELL TCEA1 POLR2E POLR2D POLR2G POLR2F POLR2C POLR2B POLR2L POLR2I POLR2H GTF2F1 GTF2F2 CDK9	2.76317e-66
downstream signaling in naÔve cd8+ t cells	IFNAR1 NFATC1 NFATC2 JUN HLA-A JUNB IFNA6 IFNAR2 PRKCQ B2M CD247 RAF1 IFNA16 STAT4 CALM3 EGR1 NRAS EGR4 EOMES MAPK3 MAPK1 FOSL1 TNFRSF9 IFNA13 MAPK8 MAPK9 IFNA17 HRAS IFNA14 IFNA21 FOS IFNG PRKCE TNF PRKCA PRF1 CD8A CD8B PTPN7 PRKCB1 KRAS IL2RA IL2RB IFNA8 TRA@ GZMB IL2RG IFNA2 IFNA7 MAP2K1 IFNA5 IFNA4 MAP2K2 ELK1 IL2 BRAF FASLG CD3D CD3E CD3G	IFNAR1 NFATC1 JUN IFNAR2 PRKCQ B2M CD247 EGR1 NRAS EGR4 MAPK3 MAPK1 TNFRSF9 MAPK8 MAPK9 HRAS FOS PRKCE TNF PRKCA CD8A CD8B PRKCB1 KRAS IL2RB TRA@ GZMB IFNA2 MAP2K2 ELK1 IL2 BRAF FASLG CD3D CD3E CD3G	4.42495e-91
signaling events mediated by hdac class iii	HIST1H4C HDAC4 K-ALPHA-1 PCAF SIRT1 BAX XRCC6 MYOD1 MLLT7 PPARGC1A HOXA10 FHL2 FOXO3A CDKN1A SIRT3 SIRT2 FOXO1A SIRT7 ACSS2 EP300 TUBB2B TP53 MEF2D CREBBP	PCAF SIRT1 XRCC6 MLLT7 FHL2 FOXO3A CDKN1A SIRT3 FOXO1A TP53 MEF2D CREBBP	4.1098e-35
hiv-1 defeats host-mediated resistance by cem15	CD4 HCK APOBEC3G CXCR4	APOBEC3G	0.000299918
apc/c-mediated degradation of cell cycle proteins	CDC16 CDC27 UBE2E1 UBE2C FZR1 CDC23 ANAPC10 UBE2D1 CDC26 ANAPC1 ANAPC2 ANAPC5 ANAPC4 ANAPC7 ANAPC11	CDC16 CDC27 UBE2E1 UBE2C FZR1 CDC23 ANAPC10 UBE2D1 CDC26 ANAPC7	6.14048e-32
myd88 cascade	MYD88 TRAF6 TIRAP MAP3K1 IRAK1 IRAK4	MYD88 TRAF6 MAP3K1 IRAK1	1.13832e-14
reduction of cytosolic ribonucleoside 5'-diphosphates to deoxyribonucleoside 5'-diphosphates by ribonucleotide reductase and thioredoxin	TXN TXNRD1	TXN TXNRD1	1.12447e-08
viral dsrna:tlr3:trif complex activates rip1	TICAM1 CHUK RIPK1 TLR3 IKBKG IKBKB RELA	TICAM1 CHUK RIPK1 TLR3 IKBKG IKBKB RELA	6.72523e-26
reduction of cytosolic ribonucleoside 5'-diphosphates to deoxyribonucleoside 5'-diphosphates by ribonucleotide reductase and glutaredoxin	GSR GLRX	GLRX	0.000149959
il2 signaling events mediated by pi3k	BCL2L1 UGCG GAB2 FRAP1 RPS6 SMPD1 CALM3 PIK3CA RPS6KB1 AKT1 JAK3 PIK3R1 JAK1 FOXO3A NFKB1 RELA TERT SHC1 RAC1 SMS PRKCZ EIF3S10 MYC IL2RA IL2RB MYB E2F1 SOS1 IL2RG PTPN11 GRB2 IL2 HSP90AA1 LCK BCL2	BCL2L1 UGCG GAB2 FRAP1 SMPD1 PIK3CA RPS6KB1 AKT1 JAK3 PIK3R1 JAK1 FOXO3A NFKB1 RELA TERT SHC1 PRKCZ IL2RB PTPN11 IL2 LCK BCL2	2.99364e-61
glycogenin catalyzes the synthesis of an oligo(1,4)glucose moiety covalently attached to itself	GYG1 GYG2	GYG1 GYG2	1.12447e-08
growth hormone signaling pathway	RPS6KA1 SRF GH1 GHR PRKCA PIK3CA PTPN6 PLCG1 INSR IRS1 CISH STAT5B STAT5A GRB2 JAK2 SOS1 PIK3R1 TCF1 INS PRKCB1 SHC1	RPS6KA1 SRF GHR PRKCA PIK3CA PTPN6 PLCG1 INSR IRS1 STAT5A PIK3R1 INS PRKCB1 SHC1	1.8116e-42
g alpha q cascade	PLCB1 GNAQ	GNAQ	0.000149959
mrna splicing - minor pathway	NCBP1 NCBP2 ASCC3L1 SF3B5 SF3B4 SF3B1 SF3B3 SF3B2 PRPF8 TXNL4A PRPF6 SNRPD3 SFRS7 SFRS6 SFRS2 SFRS1 SNRPG EFTUD2 SNRPE WDR57 NHP2L1 SNRPF LSM2 POLR2E POLR2D POLR2G POLR2F POLR2A POLR2C POLR2B SNRPB POLR2L POLR2I POLR2H POLR2K POLR2J DDX23 GTF2F1 SNRPD2 SNRPD1 GTF2F2 SF3B14	NCBP1 NCBP2 ASCC3L1 SF3B4 SF3B1 SF3B3 SF3B2 PRPF8 TXNL4A PRPF6 SNRPD3 SFRS7 SFRS1 SNRPG EFTUD2 SNRPE NHP2L1 SNRPF LSM2 POLR2E POLR2D POLR2G POLR2F POLR2C POLR2B SNRPB POLR2L POLR2I POLR2H DDX23 GTF2F1 SNRPD2 GTF2F2	3.00749e-91
angiotensin ii mediated activation of jnk pathway via pyk2 dependent signaling	MAP3K1 CRKL HRAS EGFR MAP2K2 PLCG1 MAP2K4 AGT RAF1 RAC1 JUN MAPK3 PTK2B ELK1 MAPK8 SRC SHC1 FOS PRKCA CAMK2B BCAR1 PRKCB1 GNAQ SOS1 MAP2K1 MEF2C MEF2B MEF2A GRB2 MEF2D MAPK1 AGTR1 PAK1 ATF2	MAP3K1 HRAS EGFR MAP2K2 PLCG1 MAP2K4 JUN MAPK3 ELK1 MAPK8 SRC SHC1 FOS PRKCA CAMK2B PRKCB1 GNAQ MEF2C MEF2A MEF2D MAPK1 AGTR1 PAK1 ATF2	8.2794e-68
toll like receptor 4 (tlr4) cascade	LY96 LBP CD14 TLR4	LY96 LBP CD14	1.01189e-11
galactose catabolism	GALT GALE GALK1	GALT GALE GALK1	2.52973e-12
antisense pathway	NONO ADAR MATR3 LOC654780	NONO MATR3	6.74679e-08
wnt signaling	FZD1 FZD3 LRP6 FZD6 WNT6 WNT4 WNT5A WNT11	FZD1 LRP6 FZD6 WNT6 WNT11	1.59369e-17
processing of dna double-strand break ends	RPA1 RPA3 RPA2	RPA1 RPA3 RPA2	2.52973e-12
tgf beta signaling pathway	MAP3K7IP1 TGFBR2 TGFB2 TGFB3 TGFBR1 TGFB1 SMAD4 SMAD7 MAP3K7 SMAD2 SMAD3 NR2C2 MAPK3 MAP2K1 SKIL CDH1 SAR1A EP300 PROC CREBBP	TGFBR2 TGFB2 TGFBR1 SMAD4 SMAD7 SMAD2 SMAD3 MAPK3 SKIL CDH1 SAR1A PROC CREBBP	1.14942e-39
chrebp regulation by carbohydrates and camp	CCL4 PRKAG1 PRKAG2 PRKAA2 PRKAA1 PRKAR2A PRKAR2B CCR5 AGT PKLR ACSM1 PTGER1 HTR2C CXCR4 EDN1 ADRB2 PRKAB2 PRKAB1 MLXIPL FPR1 GNB1 CHRM1 PRKAR1A PRKAR1B P2RY2 CXCL12 CCL11 F2 ADRA1B ADCY1 GNAS PRKACG CCR3 GNGT1 PRKACB PPP2R5D AGTR2 ACSBG1	PRKAG1 PRKAA2 PRKAA1 PRKAR2A PRKAR2B EDN1 ADRB2 FPR1 GNB1 PRKAR1A PRKAR1B CXCL12 CCL11 F2 ADRA1B GNAS CCR3 PRKACB PPP2R5D AGTR2	2.6134e-54
formation of atp by chemiosmotic coupling	ATP5C1 ATP5J2 ATP5A1 ATP5J ATP5I ATP5H ATP5O ATP5L ATP5B ATP5F1 ATP5G1 ATP5E ATP5D	ATP5C1 ATP5J ATP5I ATP5H ATP5O ATP5L ATP5F1 ATP5G1 ATP5D	1.94858e-29
leucine catabolism	IVD AUH BCAT2 BCAT1 MCCC2 MCCC1	IVD AUH BCAT2 BCAT1	1.13832e-14
translation initiation complex formation	RPS13 RPS12 RPS11 RPS10 EIF3S8 EIF3S9 RPS15 RPS14 EIF3S4 EIF3S5 EIF3S6 RPS18 EIF3S1 EIF3S2 EIF3S3 RPS7 RPS6 RPS5 RPS25 RPS27A RPS2 RPS17 EIF2S1 RPS9 RPS8 WBSCR1 RPS4Y1 EIF1AX FAU EIF2S3 PABPC1 EIF2S2 RPS19 RPS26 RPS27 RPS24 EIF3S7 RPS23 RPS20 RPS21 RPS28 RPS29 EIF3S12 RPS15A EIF3S10 RPS16 EIF4E EIF4B RPSA EIF4G1 RPS4X RPS3A RPS3 EIF4A1 EIF4A2	RPS12 RPS10 EIF3S8 EIF3S9 RPS15 RPS14 EIF3S4 EIF3S5 EIF3S6 EIF3S2 EIF3S3 RPS7 RPS27A EIF2S1 RPS4Y1 FAU EIF2S3 PABPC1 EIF2S2 RPS26 RPS27 RPS24 EIF3S7 RPS23 RPS20 RPS21 RPS28 RPS29 RPS15A RPS16 EIF4E RPSA EIF4G1 RPS4X RPS3A RPS3 EIF4A1	4.91921e-96
rxr and rar hetrodimerization with other nuclear receptor	TGFB1 VDR PPARBP RPS6KB1 NCOA1 RXRG THRB RXRA NR4A1 THRA PPARG PPARD TNF KIAA1838 ABC1 PPARA NR1H4 BCL2 NCOR2 NR1H2 NR1H3	VDR PPARBP RPS6KB1 NCOA1 RXRG THRB RXRA NR4A1 PPARG TNF PPARA NR1H4 BCL2 NCOR2 NR1H2 NR1H3	4.28688e-49
influenza life cycle	NP PB1	NP	0.000149959
e2f-enabled inhibition of pre-replication complex formation	CCNB1 ORC4L ORC5L ORC1L ORC6L ORC2L ORC3L CDC2 MCM8	CCNB1 ORC4L ORC6L ORC2L ORC3L CDC2	1.07585e-20
cytosolic sulfonation of small molecules	SULT1E1 SULT1A1 SULT2B1 SULT1A3 SULT2A1	SULT1E1 SULT2B1	1.12447e-07
transport of mature mrna derived from an intronless transcript	NCBP1 NXF1 NCBP2 EIF4E CPSF3 CPSF2 CPSF1 THOC4	NCBP1 NXF1 NCBP2 EIF4E CPSF1 THOC4	3.58616e-21
rna polymerase i transcription termination	TAF1C TAF1B TAF1A ERCC3 GTF2H3 GTF2H2 GTF2H1 UBTF ERCC2 TTF1 POLR1A POLR1B POLR1C POLR1D CDK7 PTRF MNAT1 GTF2H4 CCNH POLR2H POLR2K	TAF1C TAF1A ERCC3 GTF2H3 GTF2H2 GTF2H1 UBTF POLR1B POLR1D CDK7 GTF2H4 CCNH POLR2H	3.01723e-39
formation of cytosolic glycerol-3-phosphate	GPD1 GK	GPD1 GK	1.12447e-08
fgfr4 ligand binding and activation	FGFR4	FGFR4	7.49794e-05
