# Supplementary material for: Viral Organization of Human Proteins
Source: PLoS One. 2010 Aug 25;5(8):e11796. doi: 10.1371/journal.pone.0011796 (PMC2932736; doi:10.1371/journal.pone.0011796)
Supplement: Table S2 — 79 HIV dependant factor proteins (HDF), their attacked proteins they are connected to and targeting viral proteins. (0.03 MB XLS) [file pone.0011796.s002.xls]

## Sheet: HDF_1_shortestPath.txt
STable 2: 79 HIV dependant factor proteins (HDF), their attacked proteins they are connected to and targeting viral proteins.
HDF	targeted proteins	viral proteins
SCFD1	BCL2L1 CCNE1 PCAF XRCC5 XRCC6 SERPINA1 RAN EGR1 THBS1 GNB2L1 MAPK1 C3 NFKB1 RELA CAV1 SRC CEBPB GTF2H1 UBE2I TP53 GTF2F2 CALR CASP1 PRKACB CDK9 CCNH CREBBP	Tat reverse transcriptase p6 Vpr Nef Rev gp120 gp160 gp41
AP2M1	AP2S1 CD3D AP2B1 LCK	Tat gp41 Nef gp120 gp160 capsid Pr55(Gag)
HUWE1	TP53	Nef Tat reverse transcriptase gp120 Vpr
POLR3F	POU2F1	Tat
AKT1	SRC NCF1 CALM2 TP53 PIK3CA PIK3CB SMAD7 CASP3 PRKDC PRKCZ HIST2H2BE PRKCQ NFKB1 RELA PIK3R1 CAV1	Tat reverse transcriptase gp41 matrix Vpr Nef gp120 gp160
IKBKG	SRC PRKCQ NFKB1 RELA NFKB2 CREBBP	Tat Nef gp120 gp160 Vpr
MPHOSPH6	TP53	Nef Tat reverse transcriptase gp120 Vpr
CAV2	SRC CSNK2A2 CAV1	Nef Rev gp41
EGF	PIK3CA PIK3R1 SRC CDC42	Nef Tat
ZNF354A	CEBPB	Tat
NR0B2	JUN	Tat
SIP1	DHX9 SFRS1	Rev Pr55(Gag)
RELA	PCAF TAF11 REL CEBPB EGR1 JUN GTF2B MAPK1 NFKB1 NFKB2 DHX9 STAT6 PRKCZ TAF6 IRF1 TP53 BTRC PRKACA KPNA2 CDK9 CREBBP POU2F1	Tat Vpu Vpr Nef reverse transcriptase Rev gp120 integrase gp160 Pr55(Gag)
ARHGEF12	CDC42	Nef
FNTA	CASP3	gp41 gp120
WNK1	PRKCB1	gp160 gp120
PPP2R2A	ACTG1 HSPA5 AP1M2 PABPC1 SMAD7 RPL3 XRCC5 EIF2S3 CAV1 RAN CSNK2A2 AP2M1 MAPK3 MAPK1 CANX PIK3R1 CUL5 RELA PSMC3 PRKCE PRKCD PRKCG PSMC2 TP53 PRKACA FKBP1A ILF3	Tat reverse transcriptase Vif matrix Vpr Nef Rev gp120 gp160 gp41 Pr55(Gag)
ZNRD1	PABPC1	Rev
LPL	CALR COPS6 POU2F1	Tat gp160 Vpr
IGHMBP2	DHX9 GTF2F2 RPA1 SFRS1 SF3B2 CDK2 LCK	Tat Vpr Nef Rev gp120 gp160 Pr55(Gag)
NMT1	SRC LYN TP53	Nef Tat reverse transcriptase gp120 Vpr
THOC2	BTRC PRKCB1	Vpu gp160 gp120
CTDP1	CCNT2 GTF2F2 GTF2H3 GTF2H2 TCEB1 ERCC3 GTF2H4 CDK2 CDK7 CCNT1 CDK9 PRKDC CCNH GTF2H1 CSNK2A2	Tat Nef Rev Vif Vpr
HNRPF	ACTG1 HSPA5 AP1M2 PABPC1 TCEB1 ERCC3 RPL3 SF3B2 REL CCNT1 CCNT2 XRCC5 EIF2S3 XRCC6 MAPK3 SFRS1 AP2M1 PRKCA MAPK1 CANX PIK3R1 PSMC2 PSMC3 DHX9 GTF2H3 GTF2H2 GTF2H1 GTF2H4 PRKDC PRKCB1 TP53 GTF2F2 BTRC PRKACA CDK7 CDK9 CCNH ILF3	Tat Vpu Vif matrix Vpr Nef reverse transcriptase Rev gp120 gp160 gp41 Pr55(Gag)
LAPTM5	TP53 EEF1A1 EIF5B KHDRBS1 RPL3 YWHAH TNIP1 EIF2S2 EIF2S1 CSNK2A2 EIF2S3 HRB	Tat reverse transcriptase matrix Vpr Nef Rev gp120 integrase
RAPGEF1	XPO1 KDR VAV1 YWHAQ PRKCE PRKCB1 MAPK3 YWHAH MAPK1 PRKACA ZAP70 PIK3R1 WEE1 PAK1 PSMC6	Tat reverse transcriptase Vif Vpr Nef Rev gp120 gp160
PNRC1	CCNE1 PCAF XRCC5 XRCC6 RAN EGR1 GNB2L1 MAPK1 NFKB1 RELA CAV1 PSMC5 SRC GTF2H1 SP3 UBE2I GTF2F2 CALR CASP1 CDK9 CCNH CREBBP	Tat reverse transcriptase Vif Vpr Nef Rev gp120 gp160 gp41 p6
SPTAN1	SRC CASP3 CTNNA1 ACTB PRKDC PRKCB1	Tat gp41 matrix Nef gp120 gp160
NDUFB7	BCL2L1 CASP3 PRKCA YWHAQ PRKDC SDHB PAK2	Tat gp41 Vpr Nef gp120 gp160
EDNRA	NFKB1 RELA JUN COPS6 CAV1	Tat gp41 gp120 Vpr
HIP1R	SRC NCF1 TP53 CASP3 CASP1 TGM2 MAPK3 CDK2 MAPK1 CSNK2A2 CREBBP XRCC6	Tat reverse transcriptase gp41 Vpr Nef Rev gp120
ITPKA	PRKCA PRKACA PRKCB1	gp160 gp120
H3F3A	PCAF CREBBP	Tat Vpr
JAK1	GNB2L1 PRKCZ LCK PIK3R1	Nef gp160 Tat gp120
CLNS1A	ACTB	Nef matrix
GCK	PRKCA PRKACA KPNA2	gp160 Vpr gp120 integrase
TFE3	TGM2 EEF1A1 PCAF CD59 PRKDC PRKAR2A XRCC6 CEBPB JUN MAPK3 MAPK1 NUP214 RELA CDKN1A KPNB1 FOS PRKCA PRKACB WEE1 UBE2I TP53 CASP3 PSMD11 NUP153 CDK2 CDK7 ACTB CCNH CREBBP	Tat reverse transcriptase Vif matrix Vpr Nef Rev gp120 gp160 gp41 p6 integrase
ATG12	SRC ITGB2 PPP1CB ITGB4 PRKCD PIK3R1 TP53 LYN LCK ILF3	Tat reverse transcriptase Vpr Nef Rev gp120 gp160
STT3A	AP2M1 CUL5 CEBPB	Tat gp41 Vif Pr55(Gag)
ETHE1	RELA	Tat
DIMT1L	LYN LCK	Nef gp160 gp120
EPS8	SRC	Nef
NUP153	XPO1 NUP62 NUP98 RAN KPNB1 KPNA2 NUPL2 NUP214 PSIP1	Tat Rev integrase Vpr
NUP155	XPO1 NUP62 NUP98 RAN KPNB1 NUP153 NUPL2 NUP214 PSIP1	Tat Rev integrase Vpr
DYSF	ANXA2	Pr55(Gag)
PHF3	PRKCA	gp160 gp120
MDN1	CSNK2A2	Rev
GCN5L2	CREBBP XRCC6	Tat Vpr
LCP2	HLA-DPB1 HLA-DRA HLA-DOA VAV1 HLA-DMB LCK CD247 ZAP70 HLA-DOB HLA-DQA1 LYN HLA-DMA CD3D CD3E CD3G	Tat Nef capsid gp120 gp160
NCOR2	RELA POU2F1 FOS	Tat
ETF1	EEF1A1 SP3 RPL3	Tat matrix integrase
FHL3	ACTB MAPK1	reverse transcriptase Nef matrix
TM9SF2	UBE2I CEBPB FOS EEF1A1 CD59 PSMD11 JUN PRKAR2A MAPK3 CDK2 MAPK1 NUP214 CREBBP	Tat reverse transcriptase Vif matrix Vpr Rev gp120 p6 integrase
DPM1	IL6 EEF1A1 PSMD11 HLA-DMB EIF2S2	Tat gp41 matrix gp120 Vif integrase
RANBP2	XPO1 UBE2I NUP62 NUP98 PRKCA KPNB1 NUP153 RAN CDK2 NUPL2 NUP214 PSIP1	Tat p6 Vpr Rev gp120 gp160 integrase
RABEPK	TP53 FOS JUN GTF2B MAPK3 RELA NFKB2 CREBBP CDC42	Nef Tat reverse transcriptase gp120 Vpr
NUP85	XPO1 NUP62 PIK3R1 NUP98 RAN KPNB1 NUP153 PRKACA NUPL2 NUP214 PSIP1	Tat Vpr Nef Rev gp120 integrase
TMED2	NFKB1 RELA	Tat gp120 Vpr
KEL	PRKCA COPS6 PRKCE PRKCD PRKCG JUN PRKCZ KRR1 PRKACB PRKCQ NFKB1 RELA PRKCB1 CREBBP	Tat Vpr Nef Rev gp120 gp160
PIP5K1C	TP53 PRKCA KHDRBS1 SP3 PRKCE LCK VAV1 PRKCZ FAS PRKCQ RELA AP3D1 LYN CAV1	Tat reverse transcriptase gp41 matrix Vpr Nef Rev gp120 gp160 Vpu
RUSC2	TP53 CDKN1A CCNH CDK7	Tat Nef reverse transcriptase gp120 Vpr
MED6	CDK8 CCNC	Tat
PPIB	SRC CEBPB PRKCA VAV1 MAPK3 MAPK1 KDR CD247 LCK PAK2 POU2F1	reverse transcriptase Tat Nef gp120 gp160 capsid
C1orf103	RFC5 SAT1 PSMD11 FAS	Tat Vpu Vif gp120 gp160
MAP4	CDK2 TP53 PRKCB1 PRKDC	Tat reverse transcriptase Vpr Nef gp120 gp160
ERCC3	RFC5 RFC4 TCEB1 RFC3 TAF12 TAF11 CCNT1 CCNT2 GTF2E2 GTF2B PSMC5 GTF2H3 GTF2H2 GTF2H1 GTF2H4 TAF6 TP53 TAF1 GTF2F2 RPA1 TAF9 CDK7 CDK9 CCNH	Tat reverse transcriptase Vif Vpr Nef gp120
EGFR	NFKB2 REL XRCC6 CEBPB CALM2 PIK3CA EGR1 CSNK2A2 MAPK3 MAPK1 PIK3R1 LYN CAV1 SRC PRKCA PRKCD PRKAR1A PRKCB1 RELA TP53 CASP1 SLC3A2 VAV1 CDK2 PRKACA FAS CDC42	Tat reverse transcriptase gp41 matrix Vpr Nef Rev gp120 gp160 Vpu
ADAM10	BCL2L1 NFKB2 REL THBS1 CAV1 CEBPB CALM2 PIK3CA EGR1 CSNK2A2 MAPK3 MAPK1 PIK3R1 NFKB1 LYN XRCC6 SRC PRKCA PRKCD PRKAR1A PRKCB1 RELA TP53 CASP3 CASP1 SLC3A2 ELA2 VAV1 CDK2 PRKACA FAS CDC42 LCK POU2F1	Tat reverse transcriptase gp41 matrix Vpr Nef Rev gp120 gp160 Vpu
RAB2A	SRC YWHAH	Nef Vpr
SPTBN1	CDK2 PRKDC PRKACA PRKCB1 PRKACB	Tat gp160 gp120
GABARAPL2	AP2M1 PRKCA PRKACB JUN GTF2B CDK7 PSMC5 CREBBP	Tat Vif Vpr gp120 gp160 gp41 Pr55(Gag)
PLOD3	H3F3B	Tat
BCL9	MAPK3 CDK2	Tat reverse transcriptase
PIGH	HLA-DMB	gp120
PIGK	TP53 JUN CCNE1 COPS6 FASLG CDK9 RELA CSNK2A2	Tat reverse transcriptase Vpr Nef Rev gp120
PSME2	PSMB10 PSMD5 PSMD4 PSMD7 PSMD6 PSMD1 PSMD3 PSMA3 PSMA1 PSMA6 PSMA4 PSMA5 PSMC1 PSMC2 PSMC3 PSMC4 PSMC5 PSMC6 PSME3 PSME1 PSMD11 PSMD12 PSMB9 PSMB7 PSMB6 PSMB4 PSMB3 PSMB2	Tat Nef Vif
RTN2	BCL2L1 SRC PRKCA JUN SMAD7 PRKCE PRKCG MAPK3 YWHAH MAPK1 LYN CSNK2A2 CAV1	reverse transcriptase Tat gp41 Vpr Nef Rev gp120 gp160
POU1F1	JUN CREBBP POU2F1	Tat Vpr
PURA	CCNT1	Tat Vpr
