# Supplementary material for: Viral Organization of Human Proteins
Source: PLoS One. 2010 Aug 25;5(8):e11796. doi: 10.1371/journal.pone.0011796 (PMC2932736; doi:10.1371/journal.pone.0011796)
Supplement: Table S3 — Shows targeted genes that appear in shortest paths to HDFs (#: number of appearances in paths, TF: transcription factors, kin: kinases). (0.03 MB XLS) [file pone.0011796.s003.xls]

## Sheet: HDF_1_table.txt
STable 3 shows targeted genes that appear in shortest paths to HDFs (#: number of appearances in paths, TF: transcription factors, kin: kinases).
gene	#	TF	kin	gene	#	TF	kin	gene	#	TF	kin	gene	#	TF	kin
TP53	20			PSMC5	4			EIF2S2	2			PSMD5	1
SRC	16			YWHAH	4			CD247	2			HLA-DPB1	1
RELA	16	tf		FAS	4			SF3B2	2			PSMB2	1
MAPK1	14			PSIP1	4			ERCC3	2			PSMB3	1
PRKCA	14			AP2M1	4			SLC3A2	2			PSMB4	1
CREBBP	13			NUP62	4			PRKAR1A	2			CDK8	1
MAPK3	12			REL	4			KHDRBS1	2			HLA-DOB	1
CDK2	11			NUP153	4			CD59	2			HLA-DOA	1
PRKCB1	11			FOS	4			KDR	2			IL6	1
JUN	11			GTF2B	4			WEE1	2			GTF2E2	1
PRKACA	10			XRCC5	4			TAF11	2			PSMA5	1
PIK3R1	10			RPL3	4			PRKAR2A	2			C3	1
CSNK2A2	10			COPS6	4			RFC5	2			PSMD4	1
CAV1	10			ACTB	4			NCF1	2			PSMA4	1
CEBPB	9			NUPL2	4			TAF6	2			PSMA6	1
NFKB1	9			NUP98	4			THBS1	2			PSMA3	1
LCK	9			DHX9	4			CDKN1A	2			STAT6	1
LYN	8			PIK3CA	4			PAK2	2			TAF12	1
PRKDC	8			CCNT1	4			CD3D	2			RFC3	1
XRCC6	8			BCL2L1	4			CUL5	2			RFC4	1
POU2F1	7			ILF3	3			CANX	2			SAT1	1
CASP3	7			HLA-DMB	3			AP1M2	2			CD3E	1
CDK9	7			BTRC	3			HSPA5	2			TAF9	1
CCNH	7			CALR	3			ACTG1	2			TAF1	1
RAN	7			GTF2H4	3			TGM2	2			IRF1	1
VAV1	6			PRKCG	3			HLA-DQA1	1			AP3D1	1
CDK7	6			GTF2H2	3			SDHB	1			PSMB6	1
GTF2F2	6			GTF2H3	3			HLA-DMA	1			PSMD12	1
NUP214	6			PSMC3	3			ELA2	1			PSMB7	1
CASP1	5			PSMC2	3			PPP1CB	1			PSME3	1
PRKCZ	5			SFRS1	3			CTNNA1	1			PSMB9	1
PRKCD	5			EIF2S3	3			ITGB4	1			H3F3B	1
PRKCE	5			TCEB1	3			ITGB2	1			AP2S1	1
KPNB1	5			SMAD7	3			PSMA1	1			AP2B1	1
GTF2H1	5			CCNE1	3			PSMC4	1			KRR1	1
PCAF	5			PABPC1	3			PSMC1	1			ANXA2	1
EEF1A1	5			KPNA2	3			EIF5B	1			CD3G	1
CDC42	5			SP3	3			HLA-DRA	1			PAK1	1
PRKACB	5		i	GNB2L1	3			SERPINA1	1			FKBP1A	1
NFKB2	5			CALM2	3			EIF2S1	1			HRB	1
PSMD11	5			CCNT2	3			PSMB10	1			FASLG	1
UBE2I	5			RPA1	2			HIST2H2BE	1			TNIP1	1
XPO1	5			PSMC6	2			PSMD7	1			CCNC	1
EGR1	5			ZAP70	2			PSMD3	1			PIK3CB	1
PRKCQ	4			YWHAQ	2			PSMD1	1			PSME1	1
												PSMD6	1
